# Supplementary material for: Mylk3 null C57BL/6N mice develop cardiomyopathy, whereas Nnt null C57BL/6J mice do not
Source: Life Sci Alliance. 2020 Mar 25;3(4):e201900593. doi: 10.26508/lsa.201900593 (PMC7103425; doi:10.26508/lsa.201900593)
Supplement: Supplementary file 1 [file LSA-2019-00593_TableS1.xlsx]

## Sheet: Sheet1
Table S1. Echocardiography measurements at 3-, 12- and 18-mo. (A, B, C) Mean and SD values for each parameter measured by echocardiography at 3 mo (A), 12 mo (B) and 18 mo (C). The notation “;d” and “;s” indicate “at end of diastole” and “at end of systole,” respectively. LVAW, left ventricular anterior wall; LVID, left ventricular internal diameter; LVPW, left ventricular posterior wall. P-value…
a	Mean±SD				p-value
3 month	C57BL/6N	C57BL/6J	C57BL/6J-BAC		C57BL/6N v C57BL/6J	C57BL/6N v C57BL/6J-Nnt	C57BL/6J v C57BL/6J-Nnt
LVID;d (mm)	4.709 ± 0.1611	4.301 ± 0.194	4.094 ± 0.3772		0.0308	0.0004	0.6116
LVID;s (mm)	3.713 ± 0.1481	3.319 ± 0.2268	2.843 ± 0.4157		0.0212	<0.0001	0.1907
Volume;d (μl)	104.4 ± 8.149	83.45 ± 8.464	75.35 ± 15.83		0.0248	0.0002	0.5347
Volume;s (μl)	59.71 ± 5.587	46.16 ± 7.298	32.82 ± 11.13		0.0357	<0.0001	0.1703
LVAW;d (mm)	0.816 ± 0.04142	0.851 ± 0.07992	0.868 ± 0.03675		0.6658	0.3023	>0.9999
LVAW;s (mm)	1.182 ± 0.07315	1.195 ± 0.1488	1.269 ± 0.1271		>0.9999	0.4621	0.772
LVPW;d (mm)	0.696 ± 0.09216	0.722 ± 0.09438	0.797 ± 0.1278		0.9258	0.0421	0.4512
LVPW;s (mm)	0.902 ± 0.04211	1 ± 0.06928	1.203 ± 0.1961		0.0468	<0.0001	0.1039
Cardiac Output ml/min	18.3 ± 1.615	16.38 ± 3.71	18.19 ± 2.803		0.8931	>0.9999	>0.9999
Ejection Fraction %	42.78 ± 2.779	44.66 ± 7.157	57.24 ± 8.138		>0.9999	0.0018	0.023
Fractional Shortening %	21.06 ± 1.621	22.09 ± 4.138	29.96 ± 5.263		>0.9999	0.0027	0.0205
Stroke Volume (μl)	44.65 ± 4.574	37.29 ± 6.721	42.53 ± 8.458		0.0197	0.1911	>0.9999
Heart Rate (BPM)	411.3 ± 30.58	436.5 ± 36.95	431.5 ± 43.07		0.4426	0.9104	>0.9999
b	Mean±SD				p-value
12 month	C57BL/6N	C57BL/6J	C57BL/6J-BAC		C57BL/6N v C57BL/6J	C57BL/6N v C57BL/6J-Nnt	C57BL/6J v C57BL/6J-Nnt
LVID;d (mm)	4.761 ± 0.1484	4.434 ± 0.437	4.379 ± 0.2135		0.0166	0.0033	>0.9999
LVID;s (mm)	3.811 ± 0.2331	3.114 ± 0.4481	3.126 ± 0.3426		0.0083	0.0019	>0.9999
Volume;d (μl)	105.6 ± 7.614	89.34 ± 21.2	86.81 ± 9.381		0.0104	0.0038	>0.9999
Volume;s (μl)	63.66 ± 7.11	39.47 ± 13.85	40.52 ± 10.58		0.0046	0.0022	>0.9999
LVAW;d (mm)	0.913 ± 0.09056	1.128 ± 0.1792	1.015 ± 0.08214		0.0004	0.019	0.5477
LVAW;s (mm)	1.286 ± 0.1165	1.646 ± 0.2336	1.463 ± 0.09078		0.002	0.0504	0.6623
LVPW;d (mm)	0.765 ± 0.0677	0.9575 ± 0.07797	0.8764 ± 0.05732		0.0002	0.0293	0.3165
LVPW;s (mm)	0.985 ± 0.08554	1.344 ± 0.1095	1.241 ± 0.1247		0.0001	0.0046	0.7141
Cardiac Output ml/min	18.29 ± 3.602	25.88 ± 5.099	23.02 ± 5.568		0.0082	0.1509	0.6699
Ejection Fraction %	39.76 ± 4.382	56.76 ± 6.275	53.69 ± 8.511		0.0004	0.0038	>0.9999
Fractional Shortening %	19.37 ± 2.439	29.69 ± 4.172	27.77 ± 5.511		0.0004	0.0042	>0.9999
Stroke Volume (μl)	41.92 ± 4.938	49.88 ± 8.191	46.29 ± 7		0.042	0.4318	0.7697
Heart Rate (BPM)	434.9 ± 58.33	518.3 ± 52.51	491.8 ± 47.86		0.0151	0.0878	>0.9999
c	Mean±SD				p-value
18 month	C57BL/6N	C57BL/6J	C57BL/6J-BAC		C57BL/6N v C57BL/6J	C57BL/6N v C57BL/6J-Nnt	C57BL/6J v C57BL/6J-Nnt
LVID;d (mm)	4.819 ± 0.286	4.256 ± 0.1731	4.172 ± 0.2637		0.0093	0.0018	>0.9999
LVID;s (mm)	3.75 ± 0.3362	3 ± 0.2279	2.812 ± 0.4467		0.0049	0.0003	>0.9999
Volume;d (μl)	108.2 ± 14.54	80.76 ± 8.709	77.52 ± 10.8		0.0109	0.0015	>0.9999
Volume;s (μl)	61.2 ± 10.75	36.37 ± 7.254	31.9 ± 10.79		0.0035	0.0002	>0.9999
LVAW;d (mm)	0.9382 ± 0.115	1.125 ± 0.1283	1.019 ± 0.2089		0.0404	>0.9999	0.2647
LVAW;s (mm)	1.318 ± 0.1847	1.548 ± 0.1786	1.545 ± 0.2607		0.0592	0.1402	>0.9999
LVPW;d (mm)	0.765 ± 0.0677	0.9575 ± 0.07797	0.8764 ± 0.05732		0.0002	0.0293	0.3165
LVPW;s (mm)	1.083 ± 0.1394	1.314 ± 0.1429	1.331 ± 0.1661		0.0132	0.003	>0.9999
Cardiac Output ml/min	20.7 ± 3.423	21.08 ± 3.645	21.46 ± 2.871		>0.9999	>0.9999	>0.9999
Ejection Fraction %	42.95 ± 7.066	55.12 ± 6.716	59.76 ± 10.69		0.0335	0.0015	>0.9999
Fractional Shortening %	23.62 ± 8.651	28.56 ± 4.378	32.06 ± 8.0832		0.1295	0.0093	>0.9999
Stroke Volume (μl)	47 ± 10.38	44.39 ± 6.116	45.62 ± 5.713		>0.9999	>0.9999	>0.9999
Heart Rate (BPM)	426.5 ± 57.49	473.1 ± 34.56	456.1 ± 42.47		0.077	0.3478	>0.9999
