# Supplementary material for: Mylk3 null C57BL/6N mice develop cardiomyopathy, whereas Nnt null C57BL/6J mice do not
Source: Life Sci Alliance. 2020 Mar 25;3(4):e201900593. doi: 10.26508/lsa.201900593 (PMC7103425; doi:10.26508/lsa.201900593)
Supplement: Supplementary file 2 [file LSA-2019-00593_TableS2.xlsx]

## Sheet: Canonical pathways
Table S2. Pathway analysis of RNA-seq transcript enrichment between B6N and B6J mice. q-values and log2Fold-Change values generated by the CuffDiff TopHat pipeline analysed by Ingenuity Pathway Analysis software.
Â© 2000-2020 QIAGEN. All rights reserved.
Ingenuity Canonical Pathways	-log(p-value)		Ratio	z-score	Molecules
Antigen Presentation Pathway	4.56	0.0423939	0.143	NaN	HLA-A,NLRC5,PSMB9,TAP1
Agranulocyte Adhesion and Diapedesis	4.05	0.060371	0.0422	NaN	Ccl2,Ccl7,Ccl8,Cxcl9,MYH7,MYL4,MYL7
ILK Signaling	3.83	0.0703162	0.0389	NaN	FOS,IRS2,MYH7,MYL4,MYL7,PPP2R2C,PTGS2
Cardiomyocyte Differentiation via BMP Receptors	3.8	0.0717936	0.176	NaN	BMP10,MYH7,NPPA
Interferon Signaling	3.01	0.124137	0.0968	NaN	IFIT3,STAT1,TAP1
Protein Ubiquitination Pathway	2.86	0.137738	0.0267	NaN	DNAJB1,HLA-A,HSPA1A/HSPA1B,HSPH1,PSMB9,TAP1,USP18
Prostanoid Biosynthesis	2.76	0.147624	0.2	NaN	PTGDS,PTGS2
T Cell Exhaustion Signaling Pathway	2.67	0.157127	0.035	NaN	CD274,FOS,HLA-A,PPP2R2C,STAT1
Tight Junction Signaling	2.43	0.185565	0.0309	NaN	FOS,MYH7,MYL4,MYL7,PPP2R2C
Glucocorticoid Receptor Signaling	2.41	0.188156	0.0222	NaN	FOS,HSPA1A/HSPA1B,Hspa1b,NPPA,PCK1,PTGS2,STAT1
Unfolded protein response	2.29	0.204476	0.0545	NaN	HSPA1A/HSPA1B,Hspa1b,HSPH1
Hepatic Fibrosis / Hepatic Stellate Cell Activation	2.25	0.210224	0.0279	NaN	COL22A1,MYH7,MYL4,MYL7,STAT1
Thrombopoietin Signaling	2.13	0.228458	0.0476	NaN	FOS,IRS2,STAT1
Cellular Effects of Sildenafil (Viagra)	2.1	0.233258	0.0323	NaN	MYH7,MYL4,MYL7,NPPA
Iron homeostasis signaling pathway	2.03	0.244855	0.0308	NaN	ALAS2,BMP10,HBA1/HBA2,HP
Cdc42 Signaling	1.97	0.255253	0.0296	NaN	FOS,HLA-A,MYL4,MYL7
Huntington's Disease Signaling	1.83	0.281265	0.022	NaN	CASQ1,DNAJB1,HSPA1A/HSPA1B,Hspa1b,SNCA
Granulocyte Adhesion and Diapedesis	1.77	0.293209	0.0258	NaN	Ccl2,Ccl7,Ccl8,Cxcl9
Role of JAK2 in Hormone-like Cytokine Signaling	1.76	0.295248	0.0625	NaN	IRS2,STAT1
Factors Promoting Cardiogenesis in Vertebrates	1.74	0.29937	0.0341	NaN	BMP10,MYH7,NPPA
IL-9 Signaling	1.74	0.29937	0.0606	NaN	IRS2,STAT1
Complement System	1.74	0.29937	0.0606	NaN	C7,CFD
Trehalose Degradation II (Trehalase)	1.73	0.301452	0.333	NaN	GCK
Tyrosine Biosynthesis IV	1.73	0.301452	0.333	NaN	PAH
L-serine Degradation	1.73	0.301452	0.333	NaN	SDS
CXCR4 Signaling	1.71	0.30566	0.0247	NaN	EGR1,FOS,MYL4,MYL7
Phenylalanine Degradation I (Aerobic)	1.6	0.329877	0.25	NaN	PAH
MIF Regulation of Innate Immunity	1.58	0.334482	0.05	NaN	FOS,PTGS2
CDK5 Signaling	1.54	0.343885	0.0286	NaN	EGR1,FOSB,PPP2R2C
BAG2 Signaling Pathway	1.54	0.343885	0.0476	NaN	HSPA1A/HSPA1B,Hspa1b
Neuroinflammation Signaling Pathway	1.52	0.348686	0.0182	NaN	FOS,HLA-A,PTGS2,SNCA,STAT1
Th1 Pathway	1.51	0.351111	0.0278	NaN	CD274,HLA-A,STAT1
Tetrapyrrole Biosynthesis II	1.51	0.351111	0.2	NaN	ALAS2
iNOS Signaling	1.5	0.353553	0.0455	NaN	FOS,STAT1
Calcium Signaling	1.45	0.366021	0.0205	NaN	CASQ1,MYH7,MYL4,MYL7
GDP-glucose Biosynthesis	1.43	0.371131	0.167	NaN	GCK
Nur77 Signaling in T Lymphocytes	1.38	0.384219	0.0392	NaN	HLA-A,NR4A1
Activation of IRF by Cytosolic Pattern Recognition Receptors	1.37	0.386891	0.0385	NaN	STAT1,ZBP1
Glucose and Glucose-1-phosphate Degradation	1.36	0.389582	0.143	NaN	GCK
Actin Cytoskeleton Signaling	1.36	0.389582	0.0191	NaN	FGF12,MYH7,MYL4,MYL7
EGF Signaling	1.33	0.397768	0.0364	NaN	FOS,STAT1
Calcium-induced T Lymphocyte Apoptosis	1.28	0.411796	0.0345	NaN	HLA-A,NR4A1
PI3K Signaling in B Lymphocytes	1.26	0.417544	0.0221	NaN	ATF3,FOS,IRS2
Heme Biosynthesis II	1.26	0.417544	0.111	NaN	ALAS2
Dolichyl-diphosphooligosaccharide Biosynthesis	1.26	0.417544	0.111	NaN	ALG6
UDP-N-acetyl-D-galactosamine Biosynthesis II	1.26	0.417544	0.111	NaN	GCK
Eicosanoid Signaling	1.23	0.426317	0.0323	NaN	PTGDS,PTGS2
Corticotropin Releasing Hormone Signaling	1.22	0.429283	0.0213	NaN	FOS,NR4A1,PTGS2
Glycine Betaine Degradation	1.21	0.432269	0.1	NaN	SDS
CD40 Signaling	1.21	0.432269	0.0312	NaN	FOS,PTGS2
Epithelial Adherens Junction Signaling	1.19	0.438303	0.0207	NaN	MYH7,MYL4,MYL7
T Helper Cell Differentiation	1.17	0.444421	0.0299	NaN	HLA-A,STAT1
Growth Hormone Signaling	1.16	0.447513	0.0294	NaN	FOS,STAT1
Role of JAK1 and JAK3 in Î³c Cytokine Signaling	1.16	0.447513	0.0294	NaN	IRS2,STAT1
Aldosterone Signaling in Epithelial Cells	1.14	0.45376	0.0196	NaN	DNAJB1,HSPA1A/HSPA1B,HSPH1
Th1 and Th2 Activation Pathway	1.13	0.456916	0.0195	NaN	CD274,HLA-A,STAT1
GDNF Family Ligand-Receptor Interactions	1.09	0.469761	0.0267	NaN	FOS,IRS2
IL-3 Signaling	1.06	0.479632	0.0256	NaN	FOS,STAT1
Isoleucine Degradation I	1.04	0.486327	0.0667	NaN	SDS
TR/RXR Activation	1.04	0.486327	0.025	NaN	HP,PCK1
Prolactin Signaling	1.04	0.486327	0.025	NaN	FOS,STAT1
JAK/Stat Signaling	1.04	0.486327	0.025	NaN	FOS,STAT1
CTLA4 Signaling in Cytotoxic T Lymphocytes	1.03	0.48971	0.0247	NaN	HLA-A,PPP2R2C
Extrinsic Prothrombin Activation Pathway	1.02	0.493116	0.0625	NaN	F5
Parkinson's Signaling	1.02	0.493116	0.0625	NaN	SNCA
Production of Nitric Oxide and Reactive Oxygen Species in Macrophages	1	0.5	0.0171	NaN	FOS,PPP2R2C,STAT1
Ceramide Signaling	0.987	0.504526	0.0233	NaN	FOS,PPP2R2C
Regulation of Actin-based Motility by Rho	0.987	0.504526	0.0233	NaN	MYL4,MYL7
PDGF Signaling	0.987	0.504526	0.0233	NaN	FOS,STAT1
NRF2-mediated Oxidative Stress Response	0.983	0.505927	0.0168	NaN	DNAJB1,FOS,JUNB
Systemic Lupus Erythematosus Signaling	0.975	0.50874	0.0167	NaN	C7,FOS,HLA-A
Endothelin-1 Signaling	0.971	0.510152	0.0166	NaN	CASQ1,FOS,PTGS2
Valine Degradation I	0.967	0.511569	0.0556	NaN	SDS
Fatty Acid Î±-oxidation	0.967	0.511569	0.0556	NaN	PTGS2
ERK/MAPK Signaling	0.951	0.517274	0.0162	NaN	FOS,PPP2R2C,STAT1
PAK Signaling	0.932	0.524131	0.0215	NaN	MYL4,MYL7
PD-1, PD-L1 cancer immunotherapy pathway	0.932	0.524131	0.0215	NaN	CD274,HLA-A
TGF-Î² Signaling	0.924	0.527046	0.0213	NaN	FOS,INHBB
IL-8 Signaling	0.917	0.529609	0.0157	NaN	FOS,MYL7,PTGS2
Bladder Cancer Signaling	0.917	0.529609	0.0211	NaN	FGF12,THBS1
Systemic Lupus Erythematosus In T Cell Signaling Pathway	0.91	0.532185	0.0133	NaN	CASQ1,FOS,HLA-A,PPP2R2C
Maturity Onset Diabetes of Young (MODY) Signaling	0.903	0.534774	0.0476	NaN	GCK
Role of JAK1, JAK2 and TYK2 in Interferon Signaling	0.903	0.534774	0.0476	NaN	STAT1
UVA-Induced MAPK Signaling	0.903	0.534774	0.0206	NaN	FOS,STAT1
Sumoylation Pathway	0.903	0.534774	0.0206	NaN	FOS,SNCA
Apelin Cardiomyocyte Signaling Pathway	0.903	0.534774	0.0206	NaN	MYL4,MYL7
IL-17A Signaling in Gastric Cells	0.886	0.541112	0.0455	NaN	FOS
Bupropion Degradation	0.886	0.541112	0.0455	NaN	CYP1A1
Pyrimidine Deoxyribonucleotides De Novo Biosynthesis I	0.886	0.541112	0.0455	NaN	PCK1
Type I Diabetes Mellitus Signaling	0.866	0.548666	0.0196	NaN	HLA-A,STAT1
PPAR Signaling	0.866	0.548666	0.0196	NaN	FOS,PTGS2
IGF-1 Signaling	0.866	0.548666	0.0196	NaN	FOS,IRS2
IL-22 Signaling	0.851	0.5544	0.0417	NaN	STAT1
Neuroprotective Role of THOP1 in Alzheimer's Disease	0.848	0.555554	0.019	NaN	CFD,HLA-A
Pancreatic Adenocarcinoma Signaling	0.833	0.561361	0.0187	NaN	PTGS2,STAT1
Role of JAK family kinases in IL-6-type Cytokine Signaling	0.833	0.561361	0.04	NaN	STAT1
HGF Signaling	0.827	0.5637	0.0185	NaN	FOS,PTGS2
Role of Osteoblasts, Osteoclasts and Chondrocytes in Rheumatoid Arthritis	0.818	0.567228	0.0141	NaN	BMP10,DKK3,FOS
Apelin Liver Signaling Pathway	0.818	0.567228	0.0385	NaN	EDN3
Acetone Degradation I (to Methylglyoxal)	0.804	0.572759	0.037	NaN	CYP1A1
CD28 Signaling in T Helper Cells	0.801	0.573951	0.0179	NaN	FOS,HLA-A
Cholecystokinin/Gastrin-mediated Signaling	0.796	0.575944	0.0177	NaN	FOS,PTGS2
IL-12 Signaling and Production in Macrophages	0.79	0.578344	0.0175	NaN	FOS,STAT1
B Cell Development	0.788	0.579146	0.0357	NaN	HLA-A
Renin-Angiotensin Signaling	0.777	0.583579	0.0172	NaN	FOS,STAT1
Cytotoxic T Lymphocyte-mediated Apoptosis of Target Cells	0.775	0.584389	0.0345	NaN	HLA-A
RhoA Signaling	0.767	0.587638	0.0169	NaN	MYL4,MYL7
TNFR2 Signaling	0.762	0.589678	0.0333	NaN	FOS
Circadian Rhythm Signaling	0.735	0.600818	0.0312	NaN	ARNTL
MIF-mediated Glucocorticoid Regulation	0.735	0.600818	0.0312	NaN	PTGS2
IL-17A Signaling in Fibroblasts	0.735	0.600818	0.0312	NaN	FOS
Fatty Acid Î²-oxidation I	0.735	0.600818	0.0312	NaN	SDS
Hepatic Fibrosis Signaling Pathway	0.73	0.602904	0.0113	NaN	FOS,IRS2,MYL4,MYL7
14-3-3-mediated Signaling	0.728	0.60374	0.016	NaN	FOS,SNCA
Signaling by Rho Family GTPases	0.726	0.604578	0.0127	NaN	FOS,MYL4,MYL7
Inhibition of Angiogenesis by TSP1	0.724	0.605417	0.0303	NaN	THBS1
GÎ±12/13 Signaling	0.717	0.608361	0.0157	NaN	MYL4,MYL7
Adipogenesis pathway	0.703	0.614293	0.0154	NaN	ARNTL,EGR2
Coagulation System	0.701	0.615146	0.0286	NaN	F5
Cell Cycle Regulation by BTG Family Proteins	0.701	0.615146	0.0286	NaN	PPP2R2C
Colorectal Cancer Metastasis Signaling	0.69	0.619854	0.0122	NaN	FOS,PTGS2,STAT1
Systemic Lupus Erythematosus In B Cell Signaling Pathway	0.69	0.619854	0.0122	NaN	FOS,IFIT3,STAT1
Estrogen Biosynthesis	0.68	0.624165	0.027	NaN	CYP1A1
Aryl Hydrocarbon Receptor Signaling	0.674	0.626767	0.0147	NaN	CYP1A1,FOS
Protein Kinase A Signaling	0.674	0.626767	0.0107	NaN	EYA1,MYL4,MYL7,PTGS2
Autoimmune Thyroid Disease Signaling	0.67	0.628507	0.0263	NaN	HLA-A
Graft-versus-Host Disease Signaling	0.67	0.628507	0.0263	NaN	HLA-A
April Mediated Signaling	0.66	0.632878	0.0256	NaN	FOS
Intrinsic Prothrombin Activation Pathway	0.66	0.632878	0.0256	NaN	F5
Pyrimidine Ribonucleotides Interconversion	0.66	0.632878	0.0256	NaN	PCK1
Endocannabinoid Cancer Inhibition Pathway	0.66	0.632878	0.0144	NaN	ATF3,CASQ1
Type II Diabetes Mellitus Signaling	0.654	0.635516	0.0143	NaN	GCK,IRS2
Phagosome Maturation	0.654	0.635516	0.0143	NaN	HLA-A,TAP1
Role of PKR in Interferon Induction and Antiviral Response	0.65	0.63728	0.025	NaN	STAT1
B Cell Activating Factor Signaling	0.64	0.641713	0.0244	NaN	FOS
Primary Immunodeficiency Signaling	0.64	0.641713	0.0244	NaN	TAP1
Pyrimidine Ribonucleotides De Novo Biosynthesis	0.64	0.641713	0.0244	NaN	PCK1
Oncostatin M Signaling	0.631	0.645729	0.0238	NaN	STAT1
Relaxin Signaling	0.627	0.647521	0.0137	NaN	FOS,RXFP1
PKCÎ¸ Signaling in T Lymphocytes	0.62	0.650671	0.0135	NaN	FOS,HLA-A
Melatonin Degradation I	0.606	0.657016	0.0222	NaN	CYP1A1
PFKFB4 Signaling Pathway	0.606	0.657016	0.0222	NaN	GCK
eNOS Signaling	0.599	0.660211	0.0131	NaN	HSPA1A/HSPA1B,Hspa1b
Nicotine Degradation III	0.597	0.661127	0.0217	NaN	CYP1A1
Tec Kinase Signaling	0.587	0.665726	0.0128	NaN	FOS,STAT1
TNFR1 Signaling	0.58	0.668964	0.0208	NaN	FOS
Dendritic Cell Maturation	0.575	0.671286	0.0126	NaN	HLA-A,STAT1
Role of IL-17A in Arthritis	0.565	0.675955	0.02	NaN	PTGS2
Superpathway of Melatonin Degradation	0.565	0.675955	0.02	NaN	CYP1A1
UVB-Induced MAPK Signaling	0.558	0.679243	0.0196	NaN	FOS
UVC-Induced MAPK Signaling	0.558	0.679243	0.0196	NaN	FOS
CD27 Signaling in Lymphocytes	0.551	0.682547	0.0192	NaN	FOS
Acute Phase Response Signaling	0.545	0.685391	0.012	NaN	FOS,HP
GNRH Signaling	0.545	0.685391	0.012	NaN	EGR1,FOS
Wnt/Î²-catenin Signaling	0.542	0.686818	0.0119	NaN	DKK3,PPP2R2C
Role of NFAT in Regulation of the Immune Response	0.532	0.691595	0.0117	NaN	FOS,HLA-A
Role of CHK Proteins in Cell Cycle Checkpoint Control	0.53	0.692555	0.0182	NaN	PPP2R2C
Nicotine Degradation II	0.53	0.692555	0.0182	NaN	CYP1A1
PI3K/AKT Signaling	0.529	0.693035	0.0116	NaN	PPP2R2C,PTGS2
CNTF Signaling	0.524	0.695441	0.0179	NaN	STAT1
RhoGDI Signaling	0.524	0.695441	0.0116	NaN	MYL4,MYL7
Glutamate Receptor Signaling	0.524	0.695441	0.0179	NaN	SLC17A7
SPINK1 General Cancer Pathway	0.524	0.695441	0.0179	NaN	Mt3
Allograft Rejection Signaling	0.517	0.698823	0.0175	NaN	HLA-A
Cancer Drug Resistance By Drug Efflux	0.511	0.701736	0.0172	NaN	PTGS2
PCP pathway	0.499	0.707597	0.0167	NaN	JUNB
IL-2 Signaling	0.493	0.710546	0.0164	NaN	FOS
Mitotic Roles of Polo-Like Kinase	0.476	0.718968	0.0156	NaN	PPP2R2C
OX40 Signaling Pathway	0.471	0.721464	0.0154	NaN	HLA-A
Regulation of the Epithelial-Mesenchymal Transition Pathway	0.471	0.721464	0.0105	NaN	EGR1,FGF12
Axonal Guidance Signaling	0.467	0.723467	0.00857	NaN	BMP10,MYL4,MYL7,SLIT2
IL-10 Signaling	0.466	0.723969	0.0152	NaN	FOS
TREM1 Signaling	0.45	0.732043	0.0145	NaN	NLRC5
Basal Cell Carcinoma Signaling	0.45	0.732043	0.0145	NaN	BMP10
Crosstalk between Dendritic Cells and Natural Killer Cells	0.45	0.732043	0.0145	NaN	HLA-A
GM-CSF Signaling	0.445	0.734584	0.0143	NaN	STAT1
Caveolar-mediated Endocytosis Signaling	0.44	0.737135	0.0141	NaN	HLA-A
Small Cell Lung Cancer Signaling	0.44	0.737135	0.0141	NaN	PTGS2
ERK5 Signaling	0.44	0.737135	0.0141	NaN	FOS
Thrombin Signaling	0.437	0.738669	0.0099	NaN	MYL4,MYL7
Osteoarthritis Pathway	0.437	0.738669	0.0099	NaN	CASQ1,PTGS2
Toll-like Receptor Signaling	0.435	0.739694	0.0139	NaN	FOS
Estrogen-Dependent Breast Cancer Signaling	0.431	0.741747	0.0137	NaN	FOS
IL-17 Signaling	0.426	0.744323	0.0135	NaN	PTGS2
Communication between Innate and Adaptive Immune Cells	0.426	0.744323	0.0135	NaN	HLA-A
Dopamine Receptor Signaling	0.426	0.744323	0.0135	NaN	PPP2R2C
AMPK Signaling	0.421	0.746907	0.00962	NaN	IRS2,PPP2R2C
Chemokine Signaling	0.421	0.746907	0.0133	NaN	FOS
Neurotrophin/TRK Signaling	0.421	0.746907	0.0133	NaN	FOS
Erythropoietin Signaling	0.417	0.74898	0.0132	NaN	FOS
Renal Cell Carcinoma Signaling	0.417	0.74898	0.0132	NaN	FOS
Role of MAPK Signaling in the Pathogenesis of Influenza	0.417	0.74898	0.0132	NaN	PTGS2
IL-7 Signaling Pathway	0.412	0.751581	0.013	NaN	STAT1
Cyclins and Cell Cycle Regulation	0.408	0.753667	0.0128	NaN	PPP2R2C
FLT3 Signaling in Hematopoietic Progenitor Cells	0.403	0.756284	0.0127	NaN	STAT1
Role of BRCA1 in DNA Damage Response	0.4	0.757858	0.0125	NaN	STAT1
LPS-stimulated MAPK Signaling	0.4	0.757858	0.0125	NaN	FOS
IL-4 Signaling	0.4	0.757858	0.0125	NaN	HLA-A
BMP signaling pathway	0.396	0.759962	0.0123	NaN	BMP10
Altered T Cell and B Cell Signaling in Rheumatoid Arthritis	0.391	0.762601	0.0122	NaN	HLA-A
VEGF Family Ligand-Receptor Interactions	0.391	0.762601	0.0122	NaN	FOS
HIPPO signaling	0.387	0.764718	0.012	NaN	PPP2R2C
FGF Signaling	0.384	0.76631	0.0119	NaN	FGF12
RANK Signaling in Osteoclasts	0.376	0.770571	0.0116	NaN	FOS
Regulation of IL-2 Expression in Activated and Anergic T Lymphocytes	0.369	0.774319	0.0114	NaN	FOS
Cardiac Hypertrophy Signaling	0.367	0.775393	0.00866	NaN	MYL4,MYL7
IL-1 Signaling	0.365	0.776469	0.0112	NaN	FOS
CCR5 Signaling in Macrophages	0.362	0.778085	0.0111	NaN	FOS
ErbB Signaling	0.358	0.780245	0.011	NaN	FOS
Salvage Pathways of Pyrimidine Ribonucleotides	0.358	0.780245	0.011	NaN	PCK1
Phospholipase C Signaling	0.352	0.783497	0.0084	NaN	MYL4,MYL7
Opioid Signaling Pathway	0.352	0.783497	0.0084	NaN	FOS,FOSB
p53 Signaling	0.347	0.786217	0.0106	NaN	THBS1
Neuregulin Signaling	0.344	0.787854	0.0105	NaN	ERRFI1
ATM Signaling	0.344	0.787854	0.0105	NaN	PPP2R2C
Neuropathic Pain Signaling In Dorsal Horn Neurons	0.331	0.794985	0.0101	NaN	FOS
Virus Entry via Endocytic Pathways	0.321	0.800515	0.0098	NaN	HLA-A
Telomerase Signaling	0.319	0.801625	0.00971	NaN	PPP2R2C
iCOS-iCOSL Signaling in T Helper Cells	0.315	0.803851	0.00962	NaN	HLA-A
T Cell Receptor Signaling	0.315	0.803851	0.00962	NaN	FOS
Senescence Pathway	0.309	0.807201	0.00769	NaN	ATF3,PPP2R2C
Xenobiotic Metabolism Signaling	0.304	0.810003	0.0076	NaN	CYP1A1,PPP2R2C
LXR/RXR Activation	0.298	0.813379	0.00909	NaN	PTGS2
Sphingosine-1-phosphate Signaling	0.296	0.814508	0.00901	NaN	CASQ1
Sirtuin Signaling Pathway	0.295	0.815072	0.00746	NaN	ARNTL,PCK1
p38 MAPK Signaling	0.293	0.816203	0.00893	NaN	STAT1
Role of Tissue Factor in Cancer	0.291	0.817335	0.00885	NaN	EGR1
Apelin Endothelial Signaling Pathway	0.291	0.817335	0.00885	NaN	FOS
IL-15 Production	0.285	0.820742	0.0087	NaN	STAT1
GP6 Signaling Pathway	0.282	0.82245	0.00862	NaN	COL22A1
Inhibition of ARE-Mediated mRNA Degradation Pathway	0.282	0.82245	0.00862	NaN	PPP2R2C
Role of NANOG in Mammalian Embryonic Stem Cell Pluripotency	0.28	0.823591	0.00855	NaN	BMP10
Th2 Pathway	0.27	0.82932	0.00826	NaN	HLA-A
IL-6 Signaling	0.268	0.83047	0.0082	NaN	FOS
P2Y Purigenic Receptor Signaling Pathway	0.261	0.834509	0.008	NaN	FOS
p70S6K Signaling	0.256	0.837406	0.00787	NaN	PPP2R2C
Endocannabinoid Neuronal Synapse Pathway	0.256	0.837406	0.00787	NaN	PTGS2
White Adipose Tissue Browning Pathway	0.256	0.837406	0.00787	NaN	NPPA
Human Embryonic Stem Cell Pluripotency	0.246	0.843231	0.00758	NaN	BMP10
Androgen Signaling	0.246	0.843231	0.00758	NaN	DNAJB1
Cardiac Î²-adrenergic Signaling	0.246	0.843231	0.00758	NaN	PPP2R2C
Synaptogenesis Signaling Pathway	0.246	0.843231	0.00667	NaN	SNCA,THBS1
Role of Macrophages, Fibroblasts and Endothelial Cells in Rheumatoid Arthritis	0.244	0.844401	0.00664	NaN	DKK3,FOS
D-myo-inositol (1,4,5,6)-Tetrakisphosphate Biosynthesis	0.243	0.844986	0.00752	NaN	CA3
D-myo-inositol (3,4,5,6)-tetrakisphosphate Biosynthesis	0.243	0.844986	0.00752	NaN	CA3
Cardiac Hypertrophy Signaling (Enhanced)	0.243	0.844986	0.0064	NaN	FGF12,NPPA,PTGS2
Estrogen Receptor Signaling	0.241	0.846159	0.00746	NaN	PCK1
Ovarian Cancer Signaling	0.235	0.849685	0.0073	NaN	PTGS2
Insulin Receptor Signaling	0.235	0.849685	0.0073	NaN	IRS2
3-phosphoinositide Degradation	0.216	0.860949	0.0068	NaN	CA3
Regulation of eIF4 and p70S6K Signaling	0.215	0.861546	0.00676	NaN	PPP2R2C
D-myo-inositol-5-phosphate Metabolism	0.215	0.861546	0.00676	NaN	CA3
HMGB1 Signaling	0.206	0.866938	0.00654	NaN	FOS
3-phosphoinositide Biosynthesis	0.199	0.871154	0.00637	NaN	CA3
Synaptic Long Term Depression	0	1	0.00546	NaN	PPP2R2C
Mitochondrial Dysfunction	0	1	0.00625	NaN	SNCA
RAR Activation	0	1	0.00526	NaN	FOS
Clathrin-mediated Endocytosis Signaling	0	1	0.00552	NaN	FGF12
Molecular Mechanisms of Cancer	0	1	0.00526	NaN	BMP10,FOS
mTOR Signaling	0	1	0.00505	NaN	PPP2R2C
EIF2 Signaling	0	1	0.00488	NaN	ATF3
Breast Cancer Regulation by Stathmin1	0	1	0.00518	NaN	PPP2R2C
Dopamine-DARPP32 Feedback in cAMP Signaling	0	1	0.00629	NaN	PPP2R2C
Superpathway of Inositol Phosphate Compounds	0	1	0.00529	NaN	CA3
Sperm Motility	0	1	0.00474	NaN	NPPA
B Cell Receptor Signaling	0	1	0.00571	NaN	EGR1
Integrin Signaling	0	1	0.0049	NaN	MYL7
Adrenomedullin signaling pathway	0	1	0.00518	NaN	FOS
