# Supplementary material for: Mylk3 null C57BL/6N mice develop cardiomyopathy, whereas Nnt null C57BL/6J mice do not
Source: Life Sci Alliance. 2020 Mar 25;3(4):e201900593. doi: 10.26508/lsa.201900593 (PMC7103425; doi:10.26508/lsa.201900593)
Supplement: Supplementary file 3 [file LSA-2019-00593_TableS3.xlsx]

## Sheet: Sheet1
Table S3. Expression values of strain-dependent gene list generated by CuffDiff TopHat pipeline. Mean and SD values for each gene identified by CuffDiff TopHat pipeline as significantly different between both B6N and B6J and between B6N and B6J-Nnt.
	C57BL/6N		C57BL/6J		C57BL/6J-Nnt
Gene	Mean	SD	Mean	SD	Mean	SD
2010300C02Rik	48.8	20.81	108.6	29.24	99.6	23.72
A130077B15Rik	12.06	4.67	6.9	2.64	12.32	6.72
Adam19	547.06	188.88	900.52	133.85	1183.08	607.29
Adamts13	3.84	4.87	0.62	0.57	0.61	0.9
Adm	252.25	166.83	333.11	88.12	366.4	136.45
Alas2	2945.58	2004.63	6094.17	3890.56	8784.98	12477.3
Aldh1b1	498.4	222.18	742	238.79	982.6	364.75
Apol9a	93.7	160.13	14.33	5.8	43.03	34.14
Arntl	105.2	31.78	246	45.65	347	229.03
Auts2	613.34	197	822.6	95.49	822.08	352.37
Bhlhb9	721.82	74.81	473.28	65.55	493.55	116.32
Bpgm	1705	697.36	3065.4	1633.41	4215.21	4935.37
C7	324.6	88.4	659.2	210.45	506.8	287.52
Camk2b	1097.6	358.36	825.4	170.35	726.2	148.12
Car2	184.6	45.45	333.4	153.45	433	422.73
Car3	131.09	167.63	255.85	430.32	663.51	936.58
Casq1	446.6	248.72	130.6	71.47	254.59	49.98
Cbr2	378	158.47	557.8	131.32	553.6	226.25
Ccdc24	6.52	4.59	2.78	1.08	5.76	4.4
Ccl6	179.2	54.02	274.8	88.33	386	160.56
Ccl9	142.55	39.82	218.81	59.9	271.2	102.46
Cd274	887.24	1093.57	351	112.47	474.64	240.71
Cdr2	355.74	117.54	587.11	96.49	659.21	463.03
Cfl2	13548.6	6794.91	8893	1656.81	7626.2	2367.92
Ciart	616.6	177.06	357.2	119.97	269.99	151.96
Cox8b	7855	3693.17	9317.4	3293.88	9155.8	6723.09
Dbp	6351.79	2156.79	4347.05	1165.03	3401.62	1081.23
Edn3	406.2	179.95	122.4	28.97	168	76.43
Epha4	1375.54	410.22	1915.66	133.34	2030.56	511.81
Fam46c	554.09	279.6	1211.33	788.96	1843.05	2439.6
Frem2	318.4	115.88	180.2	35.17	187.2	33.97
Gbp10	498.98	960.8	52.23	11.12	118.57	126.45
Gbp6	4819.38	7887.08	1322.92	368.32	1867.6	1082.85
Gda	588.33	155.35	894.04	255.19	1106.71	765.86
Gfpt2	321.35	117.74	566.21	282.18	489.23	145.93
Gm12070	83.47	34.86	121.9	26.24	77.14	32.71
Gm12185	407.36	830.52	20.55	10.71	59.48	64.34
Gm3893	1.21	1.91	3.35	5.99	3.64	3.33
Gpx1	1583.6	466.05	2477.4	852.07	3361.8	2335.84
H19	1113.4	912.01	1581.6	866.58	1774.6	1440.77
Hbb-bt	16248.4	10340.9	30824.2	18812	52939.2	74130.8
Ifit3b	322.53	338.86	147.76	62.45	178	73.78
Iigp1	6920.63	11357	1261.99	229.21	2043.4	937.98
Inhbb	269	71.94	99.6	17.62	141.4	44.65
Irgm1	2142.01	3168.22	641.73	114.45	877.26	359.1
Irx3	1503.6	570	1252.4	568.15	902.8	286.33
Isg20	239.2	91.5	458	237.54	639	747.54
Kcnv2	233	50.68	417	57.74	401.8	48.94
Lyve1	299.6	102.62	500.2	125.36	529.8	256.56
Masp1	598.14	203.45	250.4	82.93	303.89	69.71
Mid1	362.6	113.68	366.88	73.04	489.26	234.59
Mir6236	11758.2	4082.26	12739.8	4069	12621.2	3514.6
Mkrn1	1685.6	489.05	2649.6	1049.51	3642	2987.86
Mt3	25.8	29.18	57	48.18	86.4	46.95
Myh7	28708.8	14897.7	9496.05	4362.47	13950.2	6770.65
Myl4	3489.6	6092.87	7340.2	10000.7	20023	12070.7
Myl7	2535.6	4488.1	5044.6	6864.01	12823.8	8136.82
Mylk4	9133.91	1586.25	6701.92	1473.38	5126.95	2224.19
Nppb	3571.2	1910.65	5532.8	2043.1	4971	1339.2
Olfr613	19.63	11.99	14.97	8.22	13.76	13.69
Pah	129.2	50.42	65.4	24.34	38.2	34.14
Pdzrn3	680.25	170.97	966.16	193.55	971.19	236.11
Per3	1348.18	322.72	854.06	139.73	877.02	285.14
Pisd-ps1	206.17	64.95	176.67	33.14	225.82	72.17
Pisd-ps2	62.91	24.89	54.34	20.51	57.48	27.01
Ppp2r2c	135.82	61.08	52.4	9.18	35.8	15.88
Pydc3	22.51	2.71	80.29	27.58	101.57	50.47
Rab4a	340	100.06	179.6	28.39	178	34.31
Rell1	291.6	67.63	497.6	73.86	492.8	154.89
Selenbp2	5.77	2.8	2.87	2.72	5.13	3.57
Shisa3	140.84	32.04	53.85	14.46	57.62	11.92
Slc17a7	787.4	400.52	1814.8	529.34	2077	851.64
Slc25a37	907.15	241.32	1217.27	442.52	1664.56	1240.81
Slc4a1	56.6	31	267.6	239.58	355.6	535.09
Slit2	269.65	36.22	129.11	24.34	146.63	52.28
Sort1	932	489.9	1521.6	564.09	2076.77	945.33
Stat1	3409.33	4494.34	1209.48	266.7	1673.52	745.35
Tfrc	2103	859.6	1452.2	192.85	1191.8	299.07
Tnnt1	626.45	289.12	370.27	107.35	343.2	107.78
Trim10	22	15.44	120.6	103.1	142.4	204.07
Trim67	69.09	45.2	133.22	40.59	169.83	39.82
Upk3b	154.4	199.49	259	260.81	330	290.78
Wdfy1	926.12	209.73	231.52	47.97	311.41	137.06
Wif1	247.8	89.96	137	52.75	140.4	70.27
