# Supplementary material for: Mylk3 null C57BL/6N mice develop cardiomyopathy, whereas Nnt null C57BL/6J mice do not
Source: Life Sci Alliance. 2020 Mar 25;3(4):e201900593. doi: 10.26508/lsa.201900593 (PMC7103425; doi:10.26508/lsa.201900593)
Supplement: Supplementary file 5 [file LSA-2019-00593_TableS5.xlsx]

## Sheet: VEP for variants 
Table S5. List of variants, from reference B6J genome, found in the three mouse substrains. Variant Effect Prediction output from Ensembl VEP with most deleterious outcome listed first.
Gene ID	Substrain(s) varying from reference sequence	Chrom-osome	location (start) Mus musculus reference genome (GRCm38)	location (end) Mus musculus reference genome (GRCm38)	Variant Allele	Consequence	IMPACT	Ensembl Gene ID	Ensembl Transcript ID/Feature ID	BIOTYPE	Exon	Intron	cDNA_ position	CDS_ position	Protein_ position	Amino_ acids	Codons	Existing_ variation	Distance	Strand	Flags	TSL	APPRIS	SIFT
	6N	1	59847167		G>A
Bmpr2		1	59847167	59847167	A	missense_variant	MODERATE	ENSMUSG00000067336	ENSMUST00000087435	protein_coding	7/13	-	2215	962	321	R/Q	cGa/cAa	rs227085647	-	1	-	1	P1	tolerated(0.11)
Bmpr2		1	59847167	59847167	A	upstream_gene_variant	MODIFIER	ENSMUSG00000067336	ENSMUST00000186246	retained_intron	-	-	-	-	-	-	-	rs227085647	4310	1	-	-	-	-
Bmpr2		1	59847167	59847167	A	upstream_gene_variant	MODIFIER	ENSMUSG00000067336	ENSMUST00000190659	retained_intron	-	-	-	-	-	-	-	rs227085647	3498	1	-	3	-	-
	6N	1	75486756		G>A
-		1	75486756	75486756	A	regulatory_region_variant	MODIFIER	-	ENSMUSR00000482819	CTCF_binding_site	-	-	-	-	-	-	-	rs31502068	-	-	-	-	-	-
Obsl1		1	75486756	75486756	A	missense_variant	MODERATE	ENSMUSG00000026211	ENSMUST00000113567	protein_coding	19/20	-	5428	5291	1764	T/M	aCg/aTg	rs31502068	-	-1	-	1	P1	tolerated(0.38)
Obsl1		1	75486756	75486756	A	downstream_gene_variant	MODIFIER	ENSMUSG00000026211	ENSMUST00000132252	protein_coding	-	-	-	-	-	-	-	rs31502068	4093	-1	cds_end_NF,cds_start_NF	5	-	-
Obsl1		1	75486756	75486756	A	downstream_gene_variant	MODIFIER	ENSMUSG00000026211	ENSMUST00000145382	retained_intron	-	-	-	-	-	-	-	rs31502068	4213	-1	-	2	-	-
Obsl1		1	75486756	75486756	A	downstream_gene_variant	MODIFIER	ENSMUSG00000026211	ENSMUST00000150293	processed_transcript	-	-	-	-	-	-	-	rs31502068	4602	-1	-	5	-	-
Obsl1		1	75486756	75486756	A	downstream_gene_variant	MODIFIER	ENSMUSG00000026211	ENSMUST00000154636	retained_intron	-	-	-	-	-	-	-	rs31502068	95	-1	-	3	-	-
Obsl1		1	75486756	75486756	A	downstream_gene_variant	MODIFIER	ENSMUSG00000026211	ENSMUST00000155084	protein_coding	-	-	-	-	-	-	-	rs31502068	3778	-1	cds_start_NF	2	-	-
Obsl1		1	75486756	75486756	A	non_coding_transcript_exon_variant	MODIFIER	ENSMUSG00000026211	ENSMUST00000156499	retained_intron	1/2	-	478	-	-	-	-	rs31502068	-	-1	-	3	-	-
Obsl1		1	75486756	75486756	A	downstream_gene_variant	MODIFIER	ENSMUSG00000026211	ENSMUST00000156705	retained_intron	-	-	-	-	-	-	-	rs31502068	467	-1	-	3	-	-
Tmem198		1	75486756	75486756	A	downstream_gene_variant	MODIFIER	ENSMUSG00000051703	ENSMUST00000050899	protein_coding	-	-	-	-	-	-	-	rs31502068	1051	1	-	1	P1	-
Tmem198		1	75486756	75486756	A	downstream_gene_variant	MODIFIER	ENSMUSG00000051703	ENSMUST00000113575	protein_coding	-	-	-	-	-	-	-	rs31502068	1063	1	-	1	P1	-
Tmem198		1	75486756	75486756	A	downstream_gene_variant	MODIFIER	ENSMUSG00000051703	ENSMUST00000148980	protein_coding	-	-	-	-	-	-	-	rs31502068	4144	1	cds_end_NF	3	-	-
Tmem198		1	75486756	75486756	A	downstream_gene_variant	MODIFIER	ENSMUSG00000051703	ENSMUST00000187411	protein_coding	-	-	-	-	-	-	-	rs31502068	4081	1	cds_end_NF,cds_start_NF	2	-	-
	6N	2	152781403		A>G
Bcl2l1		2	152781403	152781403	G	3_prime_UTR_variant	MODIFIER	ENSMUSG00000007659	ENSMUST00000007803	protein_coding	3/3	-	1682	-	-	-	-	rs217443774	-	-1	-	1	P1	-
Bcl2l1		2	152781403	152781403	G	3_prime_UTR_variant	MODIFIER	ENSMUSG00000007659	ENSMUST00000109820	protein_coding	3/3	-	1837	-	-	-	-	rs217443774	-	-1	-	1	P1	-
Bcl2l1		2	152781403	152781403	G	downstream_gene_variant	MODIFIER	ENSMUSG00000007659	ENSMUST00000173755	processed_transcript	-	-	-	-	-	-	-	rs217443774	8	-1	-	2	-	-
	6N	2	181868891		C>T
Polr3k		2	181868891	181868891	T	3_prime_UTR_variant	MODIFIER	ENSMUSG00000038628	ENSMUST00000039551	protein_coding	3/3	-	1009	-	-	-	-	rs221521392	-	1	-	1	P1	-
Polr3k		2	181868891	181868891	T	downstream_gene_variant	MODIFIER	ENSMUSG00000038628	ENSMUST00000153214	retained_intron	-	-	-	-	-	-	-	rs221521392	2682	1	-	2	-	-
	6N	3	95734876		T>C
Ecm1		3	95734876	95734876	C	missense_variant	MODERATE	ENSMUSG00000028108	ENSMUST00000029753	protein_coding	10/11	-	1518	1393	465	I/V	Atc/Gtc	rs13474735	-	-1	-	1	A2	tolerated(0.13)
Ecm1		3	95734876	95734876	C	missense_variant	MODERATE	ENSMUSG00000028108	ENSMUST00000117507	protein_coding	10/11	-	1523	1396	466	I/V	Atc/Gtc	rs13474735	-	-1	-	1	P3	tolerated(0.13)
Ecm1		3	95734876	95734876	C	downstream_gene_variant	MODIFIER	ENSMUSG00000028108	ENSMUST00000123143	protein_coding	-	-	-	-	-	-	-	rs13474735	1261	-1	cds_end_NF	5	-	-
Ecm1		3	95734876	95734876	C	downstream_gene_variant	MODIFIER	ENSMUSG00000028108	ENSMUST00000128885	protein_coding	-	-	-	-	-	-	-	rs13474735	1334	-1	cds_end_NF	5	-	-
Ecm1		3	95734876	95734876	C	downstream_gene_variant	MODIFIER	ENSMUSG00000028108	ENSMUST00000131376	protein_coding	-	-	-	-	-	-	-	rs13474735	1273	-1	cds_end_NF	3	-	-
Ecm1		3	95734876	95734876	C	downstream_gene_variant	MODIFIER	ENSMUSG00000028108	ENSMUST00000137912	protein_coding	-	-	-	-	-	-	-	rs13474735	1885	-1	cds_end_NF	3	-	-
Ecm1		3	95734876	95734876	C	non_coding_transcript_exon_variant	MODIFIER	ENSMUSG00000028108	ENSMUST00000144958	retained_intron	1/2	-	143	-	-	-	-	rs13474735	-	-1	-	2	-	-
Ecm1		3	95734876	95734876	C	downstream_gene_variant	MODIFIER	ENSMUSG00000028108	ENSMUST00000147217	protein_coding	-	-	-	-	-	-	-	rs13474735	3008	-1	cds_end_NF	2	-	-
Ecm1		3	95734876	95734876	C	downstream_gene_variant	MODIFIER	ENSMUSG00000028108	ENSMUST00000153026	protein_coding	-	-	-	-	-	-	-	rs13474735	1724	-1	cds_end_NF	5	-	-
Ecm1		3	95734876	95734876	C	downstream_gene_variant	MODIFIER	ENSMUSG00000028108	ENSMUST00000155815	retained_intron	-	-	-	-	-	-	-	rs13474735	2474	-1	-	3	-	-
Mir7014		3	95734876	95734876	C	downstream_gene_variant	MODIFIER	ENSMUSG00000098737	ENSMUST00000183853	miRNA	-	-	-	-	-	-	-	rs13474735	35	-1	-	-	-	-
	6N	4	21873684		C>G
Pnisr		4	21873684	21873684	G	missense_variant	MODERATE	ENSMUSG00000028248	ENSMUST00000029911	protein_coding	11/12	-	1994	1426	476	R/G	Cgt/Ggt	rs13460207	-	1	-	1	P1	tolerated_low_confidence(1)
Pnisr		4	21873684	21873684	G	missense_variant	MODERATE	ENSMUSG00000028248	ENSMUST00000098238	protein_coding	11/11	-	1624	1426	476	R/G	Cgt/Ggt	rs13460207	-	1	-	5	-	tolerated_low_confidence(1)
Pnisr		4	21873684	21873684	G	downstream_gene_variant	MODIFIER	ENSMUSG00000028248	ENSMUST00000108229	protein_coding	-	-	-	-	-	-	-	rs13460207	2342	1	-	1	-	-
Pnisr		4	21873684	21873684	G	upstream_gene_variant	MODIFIER	ENSMUSG00000028248	ENSMUST00000133241	processed_transcript	-	-	-	-	-	-	-	rs13460207	520	1	-	5	-	-
Pnisr		4	21873684	21873684	G	non_coding_transcript_exon_variant	MODIFIER	ENSMUSG00000028248	ENSMUST00000148561	processed_transcript	2/2	-	671	-	-	-	-	rs13460207	-	1	-	3	-	-
Pnisr		4	21873684	21873684	G	3_prime_UTR_variant,NMD_transcript_variant	MODIFIER	ENSMUSG00000028248	ENSMUST00000185001	nonsense_mediated_decay	10/10	-	2367	-	-	-	-	rs13460207	-	1	-	5	-	-
	6N	4	40805010		A>G
B4galt1		4	40805010	40805010	G	3_prime_UTR_variant	MODIFIER	ENSMUSG00000028413	ENSMUST00000030121	protein_coding	6/6	-	3575	-	-	-	-	rs46850777	-	-1	-	1	P1	-
B4galt1		4	40805010	40805010	G	downstream_gene_variant	MODIFIER	ENSMUSG00000028413	ENSMUST00000108096	protein_coding	-	-	-	-	-	-	-	rs46850777	4144	-1	-	1	-	-
	6N	4	138221673		C>T
Hp1bp3		4	138221673	138221673	T	missense_variant	MODERATE	ENSMUSG00000028759	ENSMUST00000030541	protein_coding	2/13	-	262	46	16	L/F	Ctc/Ttc	rs234702424	-	1	-	1	P3	deleterious_low_confidence(0)
Hp1bp3		4	138221673	138221673	T	intron_variant	MODIFIER	ENSMUSG00000028759	ENSMUST00000097836	protein_coding	-	1/11	-	-	-	-	-	rs234702424	-	1	-	1	A2	-
Hp1bp3		4	138221673	138221673	T	intron_variant	MODIFIER	ENSMUSG00000028759	ENSMUST00000105825	protein_coding	-	1/11	-	-	-	-	-	rs234702424	-	1	-	5	A2	-
Hp1bp3		4	138221673	138221673	T	missense_variant	MODERATE	ENSMUSG00000028759	ENSMUST00000105826	protein_coding	2/13	-	321	46	16	L/F	Ctc/Ttc	rs234702424	-	1	-	5	A2	deleterious_low_confidence(0)
Hp1bp3		4	138221673	138221673	T	missense_variant	MODERATE	ENSMUSG00000028759	ENSMUST00000105827	protein_coding	2/13	-	593	46	16	L/F	Ctc/Ttc	rs234702424	-	1	-	5	A2	deleterious_low_confidence(0)
Hp1bp3		4	138221673	138221673	T	intron_variant	MODIFIER	ENSMUSG00000028759	ENSMUST00000124305	protein_coding	-	1/4	-	-	-	-	-	rs234702424	-	1	cds_end_NF	5	-	-
Hp1bp3		4	138221673	138221673	T	missense_variant	MODERATE	ENSMUSG00000028759	ENSMUST00000130071	protein_coding	2/4	-	235	46	16	L/F	Ctc/Ttc	rs234702424	-	1	cds_end_NF	3	-	deleterious_low_confidence(0)
Hp1bp3		4	138221673	138221673	T	intron_variant	MODIFIER	ENSMUSG00000028759	ENSMUST00000137851	protein_coding	-	1/5	-	-	-	-	-	rs234702424	-	1	cds_end_NF	5	-	-
Hp1bp3		4	138221673	138221673	T	missense_variant	MODERATE	ENSMUSG00000028759	ENSMUST00000137865	protein_coding	2/5	-	263	46	16	L/F	Ctc/Ttc	rs234702424	-	1	cds_end_NF	3	-	deleterious_low_confidence(0)
Hp1bp3		4	138221673	138221673	T	downstream_gene_variant	MODIFIER	ENSMUSG00000028759	ENSMUST00000142420	processed_transcript	-	-	-	-	-	-	-	rs234702424	16	1	-	3	-	-
Hp1bp3		4	138221673	138221673	T	non_coding_transcript_exon_variant	MODIFIER	ENSMUSG00000028759	ENSMUST00000154581	retained_intron	2/6	-	175	-	-	-	-	rs234702424	-	1	-	2	-	-
Hp1bp3		4	138221673	138221673	T	missense_variant	MODERATE	ENSMUSG00000028759	ENSMUST00000165861	protein_coding	2/13	-	312	46	16	L/F	Ctc/Ttc	rs234702424	-	1	-	1	P3	deleterious_low_confidence(0)
	6N	4	148944359		T>C
Casz1		4	148944359	148944359	C	missense_variant	MODERATE	ENSMUSG00000028977	ENSMUST00000094464	protein_coding	16/16	-	3579	3260	1087	L/P	cTg/cCg	rs49392164	-	1	-	1	-	tolerated_low_confidence(1)
Casz1		4	148944359	148944359	C	missense_variant	MODERATE	ENSMUSG00000028977	ENSMUST00000122222	protein_coding	16/21	-	3579	3260	1087	L/P	cTg/cCg	rs49392164	-	1	-	5	P1	tolerated(1)
Casz1		4	148944359	148944359	C	downstream_gene_variant	MODIFIER	ENSMUSG00000028977	ENSMUST00000139806	protein_coding	-	-	-	-	-	-	-	rs49392164	3848	1	cds_start_NF	1	-	-
Gm13205		4	148944359	148944359	C	downstream_gene_variant	MODIFIER	ENSMUSG00000086606	ENSMUST00000123548	antisense	-	-	-	-	-	-	-	rs49392164	3133	-1	-	3	-	-
	6N	5	112762721		C>T
Myo18b		5	112762721	112762721	T	missense_variant	MODERATE	ENSMUSG00000072720	ENSMUST00000086617	protein_coding	36/44	-	6032	5804	1935	R/H	cGc/cAc	rs229712565	-	-1	-	5	P1	deleterious(0.04)
Myo18b		5	112762721	112762721	T	non_coding_transcript_exon_variant	MODIFIER	ENSMUSG00000072720	ENSMUST00000182189	processed_transcript	3/11	-	264	-	-	-	-	rs229712565	-	-1	-	1	-	-
	6N	6	14717533		C>T
Ppp1r3a		6	14717533	14717533	T	3_prime_UTR_variant	MODIFIER	ENSMUSG00000042717	ENSMUST00000045096	protein_coding	4/4	-	3409	-	-	-	-	rs213558161	-	-1	-	1	P1	-
	6N	6	39400456		T>A
-		6	39400456	39400456	A	regulatory_region_variant	MODIFIER	-	ENSMUSR00000433469	CTCF_binding_site	-	-	-	-	-	-	-	rs30899669	-	-	-	-	-	-
-		6	39400456	39400456	A	regulatory_region_variant	MODIFIER	-	ENSMUSR00000698482	open_chromatin_region	-	-	-	-	-	-	-	rs30899669	-	-	-	-	-	-
Mkrn1		6	39400456	39400456	A	missense_variant	MODERATE	ENSMUSG00000029922	ENSMUST00000031985	protein_coding	6/8	-	1215	1036	346	N/Y	Aac/Tac	rs30899669	-	-1	-	1	P3	tolerated(1)
Mkrn1		6	39400456	39400456	A	downstream_gene_variant	MODIFIER	ENSMUSG00000029922	ENSMUST00000051671	protein_coding	-	-	-	-	-	-	-	rs30899669	304	-1	-	1	-	-
Mkrn1		6	39400456	39400456	A	missense_variant	MODERATE	ENSMUSG00000029922	ENSMUST00000114823	protein_coding	6/8	-	1161	844	282	N/Y	Aac/Tac	rs30899669	-	-1	-	1	A2	tolerated(1)
Mkrn1		6	39400456	39400456	A	downstream_gene_variant	MODIFIER	ENSMUSG00000029922	ENSMUST00000122874	retained_intron	-	-	-	-	-	-	-	rs30899669	819	-1	-	2	-	-
Mkrn1		6	39400456	39400456	A	downstream_gene_variant	MODIFIER	ENSMUSG00000029922	ENSMUST00000122996	protein_coding	-	-	-	-	-	-	-	rs30899669	298	-1	cds_start_NF	1	-	-
Mkrn1		6	39400456	39400456	A	downstream_gene_variant	MODIFIER	ENSMUSG00000029922	ENSMUST00000146785	protein_coding	-	-	-	-	-	-	-	rs30899669	4355	-1	cds_start_NF,cds_end_NF	3	-	-
Mkrn1		6	39400456	39400456	A	splice_region_variant,intron_variant	LOW	ENSMUSG00000029922	ENSMUST00000150575	protein_coding	-	3/4	-	-	-	-	-	rs30899669	-	-1	cds_start_NF	3	-	-
	6J 6Jnnt	6	135152963		C>G
Hebp1		6	135152963	135152963	G	missense_variant	MODERATE	ENSMUSG00000042770	ENSMUST00000045855	protein_coding	3/4	-	374	256	86	V/L	Gtg/Ctg	rs13467607	-	-1	-	1	P1	tolerated(0.08)
Hebp1		6	135152963	135152963	G	non_coding_transcript_exon_variant	MODIFIER	ENSMUSG00000042770	ENSMUST00000204000	processed_transcript	3/3	-	233	-	-	-	-	rs13467607	-	-1	-	2	-	-
Hebp1		6	135152963	135152963	G	downstream_gene_variant	MODIFIER	ENSMUSG00000042770	ENSMUST00000204730	processed_transcript	-	-	-	-	-	-	-	rs13467607	2259	-1	-	3	-	-
Gm22881		6	135152963	135152963	G	downstream_gene_variant	MODIFIER	ENSMUSG00000088372	ENSMUST00000157747	snoRNA	-	-	-	-	-	-	-	rs13467607	4182	1	-	-	-	-
	6N	6	145246710		A>G
Kras		6	145246710	145246710	G	synonymous_variant	LOW	ENSMUSG00000030265	ENSMUST00000032399	protein_coding	2/5	-	298	96	32	Y	taT/taC	rs30119689	-	-1	-	1	P2	-
Kras		6	145246710	145246710	G	synonymous_variant	LOW	ENSMUSG00000030265	ENSMUST00000111710	protein_coding	2/6	-	236	96	32	Y	taT/taC	rs30119689	-	-1	-	5	A1	-
Kras		6	145246710	145246710	G	synonymous_variant	LOW	ENSMUSG00000030265	ENSMUST00000155145	protein_coding	3/3	-	375	96	32	Y	taT/taC	rs30119689	-	-1	cds_end_NF	3	-	-
Kras		6	145246710	145246710	G	synonymous_variant,NMD_transcript_variant	LOW	ENSMUSG00000030265	ENSMUST00000156486	nonsense_mediated_decay	2/4	-	229	96	32	Y	taT/taC	rs30119689	-	-1	-	5	-	-
Kras		6	145246710	145246710	G	synonymous_variant	LOW	ENSMUSG00000030265	ENSMUST00000203147	protein_coding	2/3	-	298	96	32	Y	taT/taC	rs30119689	-	-1	-	5	-	-
Gm15706		6	145246710	145246710	G	upstream_gene_variant	MODIFIER	ENSMUSG00000086013	ENSMUST00000139612	lincRNA	-	-	-	-	-	-	-	rs30119689	3819	1	-	2	-	-
	6J	7	30104353	C	C>T
Zfp260		7	30104353	30104353	T	5_prime_UTR_variant	MODIFIER	ENSMUSG00000049421	ENSMUST00000050735	protein_coding	3/3	-	737	-	-	-	-	-	-	1	-	1	P1	-
Zfp260		7	30104353	30104353	T	5_prime_UTR_variant	MODIFIER	ENSMUSG00000049421	ENSMUST00000108200	protein_coding	3/3	-	343	-	-	-	-	-	-	1	-	1	P1	-
Zfp260		7	30104353	30104353	T	downstream_gene_variant	MODIFIER	ENSMUSG00000049421	ENSMUST00000123095	processed_transcript	-	-	-	-	-	-	-	-	62	1	-	3	-	-
Zfp260		7	30104353	30104353	T	5_prime_UTR_variant	MODIFIER	ENSMUSG00000049421	ENSMUST00000130526	protein_coding	2/2	-	167	-	-	-	-	-	-	1	cds_end_NF	2	-	-
Zfp260		7	30104353	30104353	T	intron_variant,non_coding_transcript_variant	MODIFIER	ENSMUSG00000049421	ENSMUST00000134365	processed_transcript	-	3/3	-	-	-	-	-	-	-	1	-	2	-	-
Zfp260		7	30104353	30104353	T	downstream_gene_variant	MODIFIER	ENSMUSG00000049421	ENSMUST00000149302	retained_intron	-	-	-	-	-	-	-	-	4235	1	-	2	-	-
Zfp260		7	30104353	30104353	T	downstream_gene_variant	MODIFIER	ENSMUSG00000049421	ENSMUST00000182136	retained_intron	-	-	-	-	-	-	-	-	4252	1	-	-	-	-
Gm23368		7	30104353	30104353	T	upstream_gene_variant	MODIFIER	ENSMUSG00000093495	ENSMUST00000116939	miRNA	-	-	-	-	-	-	-	-	3418	-1	-	-	-	-
	6N	7	73428239		G>T
Chd2		7	73428239	73428239	T	3_prime_UTR_variant	MODIFIER	ENSMUSG00000078671	ENSMUST00000169922	protein_coding	39/39	-	7484	-	-	-	-	rs1133893798	-	-1	-	5	P1	-
Chd2		7	73428239	73428239	T	downstream_gene_variant	MODIFIER	ENSMUSG00000078671	ENSMUST00000173785	protein_coding	-	-	-	-	-	-	-	rs1133893798	1749	-1	cds_start_NF,cds_end_NF	5	-	-
Chd2		7	73428239	73428239	T	3_prime_UTR_variant,NMD_transcript_variant	MODIFIER	ENSMUSG00000078671	ENSMUST00000199809	nonsense_mediated_decay	15/15	-	3744	-	-	-	-	rs1133893798	-	-1	cds_start_NF	5	-	-
Chd2		7	73428239	73428239	T	downstream_gene_variant	MODIFIER	ENSMUSG00000078671	ENSMUST00000208458	nonsense_mediated_decay	-	-	-	-	-	-	-	rs1133893798	1403	-1	cds_start_NF	5	-	-
Gm44645		7	73428239	73428239	T	downstream_gene_variant	MODIFIER	ENSMUSG00000108601	ENSMUST00000205492	TEC	-	-	-	-	-	-	-	rs1133893798	4337	1	-	-	-	-
	6Jnnt	7	81548882		G>A
-		7	81548882	81548882	A	regulatory_region_variant	MODIFIER	-	ENSMUSR00000246361	promoter_flanking_region	-	-	-	-	-	-	-	-	-	-	-	-	-	-
Fsd2		7	81548882	81548882	A	missense_variant	MODERATE	ENSMUSG00000038663	ENSMUST00000042318	protein_coding	7/13	-	1279	1133	378	P/L	cCg/cTg	-	-	-1	-	2	P1	deleterious(0.01)
	6N	7	97417057		A>G
-		7	97417057	97417057	G	regulatory_region_variant	MODIFIER	-	ENSMUSR00000247733	promoter	-	-	-	-	-	-	-	rs13471530	-	-	-	-	-	-
Thrsp		7	97417057	97417057	G	synonymous_variant	LOW	ENSMUSG00000035686	ENSMUST00000043077	protein_coding	1/2	-	674	447	149	V	gtT/gtC	rs13471530	-	-1	-	1	P1	-
Thrsp		7	97417057	97417057	G	non_coding_transcript_exon_variant	MODIFIER	ENSMUSG00000035686	ENSMUST00000206613	retained_intron	1/1	-	463	-	-	-	-	rs13471530	-	-1	-	-	-	-
	6Jnnt	7	100496752		T>C
-		7	100496752	100496752	C	regulatory_region_variant	MODIFIER	-	ENSMUSR00000248391	promoter	-	-	-	-	-	-	-	-	-	-	-	-	-	-
Dnajb13		7	100496752	100496752	C	downstream_gene_variant	MODIFIER	ENSMUSG00000030708	ENSMUST00000207405	protein_coding	-	-	-	-	-	-	-	-	4964	-1	-	1	P1	-
Ucp2		7	100496752	100496752	C	non_coding_transcript_exon_variant	MODIFIER	ENSMUSG00000033685	ENSMUST00000126381	retained_intron	2/3	-	2641	-	-	-	-	-	-	1	-	5	-	-
Ucp2		7	100496752	100496752	C	5_prime_UTR_variant	MODIFIER	ENSMUSG00000033685	ENSMUST00000126534	protein_coding	3/8	-	318	-	-	-	-	-	-	1	-	1	P1	-
Ucp2		7	100496752	100496752	C	5_prime_UTR_variant	MODIFIER	ENSMUSG00000033685	ENSMUST00000129324	protein_coding	3/4	-	405	-	-	-	-	-	-	1	cds_end_NF	5	-	-
Ucp2		7	100496752	100496752	C	5_prime_UTR_variant	MODIFIER	ENSMUSG00000033685	ENSMUST00000133044	protein_coding	2/4	-	156	-	-	-	-	-	-	1	cds_end_NF	3	-	-
Ucp2		7	100496752	100496752	C	upstream_gene_variant	MODIFIER	ENSMUSG00000033685	ENSMUST00000133498	processed_transcript	-	-	-	-	-	-	-	-	516	1	-	2	-	-
Ucp2		7	100496752	100496752	C	upstream_gene_variant	MODIFIER	ENSMUSG00000033685	ENSMUST00000138673	processed_transcript	-	-	-	-	-	-	-	-	1389	1	-	3	-	-
Ucp2		7	100496752	100496752	C	upstream_gene_variant	MODIFIER	ENSMUSG00000033685	ENSMUST00000149808	processed_transcript	-	-	-	-	-	-	-	-	1594	1	-	5	-	-
Ucp2		7	100496752	100496752	C	upstream_gene_variant	MODIFIER	ENSMUSG00000033685	ENSMUST00000151221	processed_transcript	-	-	-	-	-	-	-	-	444	1	-	3	-	-
Ucp2		7	100496752	100496752	C	5_prime_UTR_variant	MODIFIER	ENSMUSG00000033685	ENSMUST00000153287	protein_coding	2/3	-	336	-	-	-	-	-	-	1	cds_end_NF	2	-	-
Ucp2		7	100496752	100496752	C	5_prime_UTR_variant	MODIFIER	ENSMUSG00000033685	ENSMUST00000207748	protein_coding	3/7	-	231	-	-	-	-	-	-	1	cds_end_NF	5	-	-
Ucp2		7	100496752	100496752	C	non_coding_transcript_exon_variant	MODIFIER	ENSMUSG00000033685	ENSMUST00000207890	processed_transcript	3/5	-	301	-	-	-	-	-	-	1	-	5	-	-
	6N	8	85365179		A>T
-		8	85365179	85365179	T	regulatory_region_variant	MODIFIER	-	ENSMUSR00000456788	promoter	-	-	-	-	-	-	-	rs245783224	-	-	-	-	-	-
Mylk3		8	85365179	85365179	T	5_prime_UTR_variant	MODIFIER	ENSMUSG00000031698	ENSMUST00000034133	protein_coding	1/13	-	146	-	-	-	-	rs245783224	-	-1	-	1	P3	-
Mylk3		8	85365179	85365179	T	5_prime_UTR_variant	MODIFIER	ENSMUSG00000031698	ENSMUST00000121972	protein_coding	1/12	-	169	-	-	-	-	rs245783224	-	-1	-	1	A2	-
Mylk3		8	85365179	85365179	T	intron_variant	MODIFIER	ENSMUSG00000031698	ENSMUST00000122452	protein_coding	-	1/12	-	-	-	-	-	rs245783224	-	-1	-	1	A2	-
Mylk3		8	85365179	85365179	T	intron_variant	MODIFIER	ENSMUSG00000031698	ENSMUST00000137290	protein_coding	-	1/2	-	-	-	-	-	rs245783224	-	-1	cds_end_NF	3	-	-
Mylk3		8	85365179	85365179	T	intron_variant,non_coding_transcript_variant	MODIFIER	ENSMUSG00000031698	ENSMUST00000138825	retained_intron	-	1/1	-	-	-	-	-	rs245783224	-	-1	-	2	-	-
	6J	8	109855416		G>A
Ap1g1		8	109855416	109855416	A	synonymous_variant	LOW	ENSMUSG00000031731	ENSMUST00000034171	protein_coding	20/23	-	2130	2070	690	G	ggG/ggA	-	-	1	-	1	A1	-
Ap1g1		8	109855416	109855416	A	synonymous_variant	LOW	ENSMUSG00000031731	ENSMUST00000093157	protein_coding	21/24	-	2491	2079	693	G	ggG/ggA	-	-	1	-	5	P3	-
Ap1g1		8	109855416	109855416	A	upstream_gene_variant	MODIFIER	ENSMUSG00000031731	ENSMUST00000173476	retained_intron	-	-	-	-	-	-	-	-	3032	1	-	2	-	-
Gm17344		8	109855416	109855416	A	downstream_gene_variant	MODIFIER	ENSMUSG00000078143	ENSMUST00000173980	antisense	-	-	-	-	-	-	-	-	4568	-1	-	5	-	-
	6N	9	25130622		C>G
-		9	25130622	25130622	G	regulatory_region_variant	MODIFIER	-	ENSMUSR00000744376	open_chromatin_region	-	-	-	-	-	-	-	rs217366063	-	-	-	-	-	-
Herpud2		9	25130622	25130622	G	missense_variant	MODERATE	ENSMUSG00000008429	ENSMUST00000008573	protein_coding	3/8	-	1107	253	85	V/L	Gtc/Ctc	rs217366063	-	-1	-	1	P1	deleterious(0.01)
	6N	9	65280130		TG>T
Cilp		9	65280130	65280131	-	frameshift_variant	HIGH	ENSMUSG00000042254	ENSMUST00000048762	protein_coding	10/10	-	3679	3507	1169	M/X	atG/at	rs262051220	-	1	-	1	P1	-
Cilp		9	65280130	65280131	-	3_prime_UTR_variant,NMD_transcript_variant	MODIFIER	ENSMUSG00000042254	ENSMUST00000141382	nonsense_mediated_decay	10/10	-	3724	-	-	-	-	rs262051220	-	1	-	5	-	-
	6N	9	120016907		T>G
Cx3cr1		9	120016907	120016907	G	intron_variant	MODIFIER	ENSMUSG00000052336	ENSMUST00000177637	protein_coding	-	2/2	-	-	-	-	-	rs49019729	-	-1	-	5	P1	-
Xirp1		9	120016907	120016907	G	missense_variant	MODERATE	ENSMUSG00000079243	ENSMUST00000111635	protein_coding	2/3	-	3078	2909	970	Q/P	cAa/cCa	rs49019729	-	-1	-	1	P1	tolerated_low_confidence(1)
Xirp1		9	120016907	120016907	G	intron_variant	MODIFIER	ENSMUSG00000079243	ENSMUST00000213113	protein_coding	-	1/1	-	-	-	-	-	rs49019729	-	-1	cds_start_NF	5	-	-
	6N	10	67238174		T>C
Jmjd1c		10	67238174	67238174	C	missense_variant	MODERATE	ENSMUSG00000037876	ENSMUST00000051446	protein_coding	14/26	-	5684	5684	1895	L/P	cTg/cCg	rs13480628	-	1	-	5	P4	tolerated(1)
Jmjd1c		10	67238174	67238174	C	upstream_gene_variant	MODIFIER	ENSMUSG00000037876	ENSMUST00000173236	retained_intron	-	-	-	-	-	-	-	rs13480628	748	1	-	1	-	-
Jmjd1c		10	67238174	67238174	C	missense_variant	MODERATE	ENSMUSG00000037876	ENSMUST00000173689	protein_coding	13/25	-	5919	5144	1715	L/P	cTg/cCg	rs13480628	-	1	-	2	A2	tolerated(1)
Jmjd1c		10	67238174	67238174	C	non_coding_transcript_exon_variant	MODIFIER	ENSMUSG00000037876	ENSMUST00000173762	processed_transcript	1/12	-	27	-	-	-	-	rs13480628	-	1	-	1	-	-
Jmjd1c		10	67238174	67238174	C	missense_variant	MODERATE	ENSMUSG00000037876	ENSMUST00000174408	protein_coding	14/26	-	5687	5687	1896	L/P	cTg/cCg	rs13480628	-	1	-	5	A2	tolerated(1)
Gm26359		10	67238174	67238174	C	upstream_gene_variant	MODIFIER	ENSMUSG00000089498	ENSMUST00000158873	snRNA	-	-	-	-	-	-	-	rs13480628	2213	-1	-	-	-	-
	6N	10	77059925		G>T
Col18a1		10	77059925	77059925	T	synonymous_variant	LOW	ENSMUSG00000001435	ENSMUST00000072755	protein_coding	33/41	-	4404	4134	1378	P	ccC/ccA	rs8244810	-	-1	-	5	A2	-
Col18a1		10	77059925	77059925	T	synonymous_variant	LOW	ENSMUSG00000001435	ENSMUST00000081654	protein_coding	34/42	-	2856	2757	919	P	ccC/ccA	rs8244810	-	-1	-	1	-	-
Col18a1		10	77059925	77059925	T	synonymous_variant	LOW	ENSMUSG00000001435	ENSMUST00000105409	protein_coding	33/41	-	3422	3393	1131	P	ccC/ccA	rs8244810	-	-1	-	1	P2	-
Col18a1		10	77059925	77059925	T	synonymous_variant	LOW	ENSMUSG00000001435	ENSMUST00000218407	protein_coding	1/5	-	73	75	25	P	ccC/ccA	rs8244810	-	-1	cds_start_NF,cds_end_NF	3	-	-
Slc19a1		10	77059925	77059925	T	intron_variant	MODIFIER	ENSMUSG00000001436	ENSMUST00000131031	protein_coding	-	2/2	-	-	-	-	-	rs8244810	-	1	cds_start_NF	3	-	-
	6N	10	80795365		A>T
Sf3a2		10	80795365	80795365	T	upstream_gene_variant	MODIFIER	ENSMUSG00000020211	ENSMUST00000147440	protein_coding	-	-	-	-	-	-	-	-	3604	1	cds_end_NF	5	-	-
Sf3a2		10	80795365	80795365	T	upstream_gene_variant	MODIFIER	ENSMUSG00000020211	ENSMUST00000148665	protein_coding	-	-	-	-	-	-	-	-	2833	1	-	1	P1	-
Sf3a2		10	80795365	80795365	T	upstream_gene_variant	MODIFIER	ENSMUSG00000020211	ENSMUST00000151928	protein_coding	-	-	-	-	-	-	-	-	3367	1	-	5	-	-
Plekhj1		10	80795365	80795365	T	downstream_gene_variant	MODIFIER	ENSMUSG00000035278	ENSMUST00000036805	protein_coding	-	-	-	-	-	-	-	-	734	-1	-	1	P1	-
Plekhj1		10	80795365	80795365	T	downstream_gene_variant	MODIFIER	ENSMUSG00000035278	ENSMUST00000217735	retained_intron	-	-	-	-	-	-	-	-	2231	-1	-	2	-	-
Plekhj1		10	80795365	80795365	T	downstream_gene_variant	MODIFIER	ENSMUSG00000035278	ENSMUST00000218036	retained_intron	-	-	-	-	-	-	-	-	734	-1	-	3	-	-
Plekhj1		10	80795365	80795365	T	downstream_gene_variant	MODIFIER	ENSMUSG00000035278	ENSMUST00000218209	protein_coding	-	-	-	-	-	-	-	-	2221	-1	cds_end_NF	3	-	-
Plekhj1		10	80795365	80795365	T	downstream_gene_variant	MODIFIER	ENSMUSG00000035278	ENSMUST00000219378	nonsense_mediated_decay	-	-	-	-	-	-	-	-	1061	-1	-	2	-	-
Plekhj1		10	80795365	80795365	T	downstream_gene_variant	MODIFIER	ENSMUSG00000035278	ENSMUST00000219767	retained_intron	-	-	-	-	-	-	-	-	737	-1	-	2	-	-
Plekhj1		10	80795365	80795365	T	downstream_gene_variant	MODIFIER	ENSMUSG00000035278	ENSMUST00000219959	protein_coding	-	-	-	-	-	-	-	-	735	-1	cds_start_NF	1	-	-
Plekhj1		10	80795365	80795365	T	downstream_gene_variant	MODIFIER	ENSMUSG00000035278	ENSMUST00000220002	retained_intron	-	-	-	-	-	-	-	-	1023	-1	-	2	-	-
Plekhj1		10	80795365	80795365	T	downstream_gene_variant	MODIFIER	ENSMUSG00000035278	ENSMUST00000220093	processed_transcript	-	-	-	-	-	-	-	-	762	-1	-	3	-	-
Dot1l		10	80795365	80795365	T	3_prime_UTR_variant	MODIFIER	ENSMUSG00000061589	ENSMUST00000105336	protein_coding	28/28	-	6712	-	-	-	-	-	-	1	-	1	P1	-
Dot1l		10	80795365	80795365	T	downstream_gene_variant	MODIFIER	ENSMUSG00000061589	ENSMUST00000127740	nonsense_mediated_decay	-	-	-	-	-	-	-	-	978	1	-	1	-	-
Dot1l		10	80795365	80795365	T	downstream_gene_variant	MODIFIER	ENSMUSG00000061589	ENSMUST00000138505	protein_coding	-	-	-	-	-	-	-	-	1547	1	cds_start_NF	1	-	-
Dot1l		10	80795365	80795365	T	downstream_gene_variant	MODIFIER	ENSMUSG00000061589	ENSMUST00000149394	nonsense_mediated_decay	-	-	-	-	-	-	-	-	1018	1	cds_start_NF	1	-	-
Dot1l		10	80795365	80795365	T	downstream_gene_variant	MODIFIER	ENSMUSG00000061589	ENSMUST00000150338	protein_coding	-	-	-	-	-	-	-	-	974	1	cds_start_NF	1	-	-
	6N	11	46222615		G>A
Cyfip2		11	46222615	46222615	A	missense_variant	MODERATE	ENSMUSG00000020340	ENSMUST00000093165	protein_coding	25/31	-	3295	2903	968	S/F	tCt/tTt	rs240617401	-	-1	-	1	P1	deleterious(0)
Cyfip2		11	46222615	46222615	A	missense_variant	MODERATE	ENSMUSG00000020340	ENSMUST00000093166	protein_coding	25/31	-	2994	2903	968	S/F	tCt/tTt	rs240617401	-	-1	-	1	P1	deleterious(0)
Cyfip2		11	46222615	46222615	A	missense_variant	MODERATE	ENSMUSG00000020340	ENSMUST00000142017	protein_coding	16/22	-	1986	1988	663	S/F	tCt/tTt	rs240617401	-	-1	cds_start_NF	5	-	deleterious(0)
Cyfip2		11	46222615	46222615	A	missense_variant	MODERATE	ENSMUSG00000020340	ENSMUST00000165599	protein_coding	25/31	-	3350	2903	968	S/F	tCt/tTt	rs240617401	-	-1	-	1	P1	deleterious(0)
	6J 6Jnnt	11	88192891		A>AC			AC=1 maybe probably het
-		11	88192891	88192891	C	regulatory_region_variant	MODIFIER	-	ENSMUSR00000048697	promoter_flanking_region	-	-	-	-	-	-	-	-	-	-	-	-	-	-
-		11	88192891	88192891	C	regulatory_region_variant	MODIFIER	-	ENSMUSR00000522457	CTCF_binding_site	-	-	-	-	-	-	-	-	-	-	-	-	-	-
Cuedc1		11	88192891	88192891	C	3_prime_UTR_variant	MODIFIER	ENSMUSG00000018378	ENSMUST00000018522	protein_coding	11/11	-	1931-1932	-	-	-	-	-	-	1	-	1	P1	-
Cuedc1		11	88192891	88192891	C	non_coding_transcript_exon_variant	MODIFIER	ENSMUSG00000018378	ENSMUST00000125297	retained_intron	4/4	-	692-693	-	-	-	-	-	-	1	-	2	-	-
Cuedc1		11	88192891	88192891	C	downstream_gene_variant	MODIFIER	ENSMUSG00000018378	ENSMUST00000142564	processed_transcript	-	-	-	-	-	-	-	-	4062	1	-	3	-	-
Cuedc1		11	88192891	88192891	C	3_prime_UTR_variant,NMD_transcript_variant	MODIFIER	ENSMUSG00000018378	ENSMUST00000154812	nonsense_mediated_decay	11/11	-	1914-1915	-	-	-	-	-	-	1	-	1	-	-
	6N	11	97836778		A>G
Lasp1		11	97836778	97836778	G	3_prime_UTR_variant	MODIFIER	ENSMUSG00000038366	ENSMUST00000043843	protein_coding	7/7	-	1554	-	-	-	-	rs46076833	-	1	-	1	P1	-
Lasp1		11	97836778	97836778	G	downstream_gene_variant	MODIFIER	ENSMUSG00000038366	ENSMUST00000107568	retained_intron	-	-	-	-	-	-	-	rs46076833	2394	1	-	1	-	-
Lasp1		11	97836778	97836778	G	downstream_gene_variant	MODIFIER	ENSMUSG00000038366	ENSMUST00000127575	retained_intron	-	-	-	-	-	-	-	rs46076833	573	1	-	2	-	-
Lasp1		11	97836778	97836778	G	downstream_gene_variant	MODIFIER	ENSMUSG00000038366	ENSMUST00000129558	protein_coding	-	-	-	-	-	-	-	rs46076833	3171	1	cds_end_NF	2	-	-
Lasp1		11	97836778	97836778	G	downstream_gene_variant	MODIFIER	ENSMUSG00000038366	ENSMUST00000129828	protein_coding	-	-	-	-	-	-	-	rs46076833	3095	1	cds_end_NF	3	-	-
Lasp1		11	97836778	97836778	G	downstream_gene_variant	MODIFIER	ENSMUSG00000038366	ENSMUST00000146572	protein_coding	-	-	-	-	-	-	-	rs46076833	3215	1	cds_end_NF	5	-	-
Lasp1		11	97836778	97836778	G	downstream_gene_variant	MODIFIER	ENSMUSG00000038366	ENSMUST00000148280	protein_coding	-	-	-	-	-	-	-	rs46076833	659	1	cds_end_NF	3	-	-
Lasp1		11	97836778	97836778	G	downstream_gene_variant	MODIFIER	ENSMUSG00000038366	ENSMUST00000152962	protein_coding	-	-	-	-	-	-	-	rs46076833	3183	1	cds_end_NF	3	-	-
B230217C12Rik		11	97836778	97836778	G	upstream_gene_variant	MODIFIER	ENSMUSG00000050538	ENSMUST00000054783	protein_coding	-	-	-	-	-	-	-	rs46076833	4002	1	-	5	P1	-
B230217C12Rik		11	97836778	97836778	G	upstream_gene_variant	MODIFIER	ENSMUSG00000050538	ENSMUST00000155954	protein_coding	-	-	-	-	-	-	-	rs46076833	4522	1	-	1	-	-
B230217C12Rik		11	97836778	97836778	G	upstream_gene_variant	MODIFIER	ENSMUSG00000050538	ENSMUST00000164364	protein_coding	-	-	-	-	-	-	-	rs46076833	4537	1	-	1	-	-
B230217C12Rik		11	97836778	97836778	G	upstream_gene_variant	MODIFIER	ENSMUSG00000050538	ENSMUST00000170806	protein_coding	-	-	-	-	-	-	-	rs46076833	4541	1	-	1	-	-
	6N	11	104329313		C>T
Mapt		11	104329313	104329313	T	downstream_gene_variant	MODIFIER	ENSMUSG00000018411	ENSMUST00000100347	protein_coding	-	-	-	-	-	-	-	-	1094	1	-	1	P4	-
Mapt		11	104329313	104329313	T	downstream_gene_variant	MODIFIER	ENSMUSG00000018411	ENSMUST00000106988	protein_coding	-	-	-	-	-	-	-	-	1126	1	-	5	A2	-
Mapt		11	104329313	104329313	T	downstream_gene_variant	MODIFIER	ENSMUSG00000018411	ENSMUST00000106989	protein_coding	-	-	-	-	-	-	-	-	1126	1	-	5	A2	-
Mapt		11	104329313	104329313	T	3_prime_UTR_variant	MODIFIER	ENSMUSG00000018411	ENSMUST00000106992	protein_coding	10/10	-	2476	-	-	-	-	-	-	1	-	1	A2	-
Mapt		11	104329313	104329313	T	downstream_gene_variant	MODIFIER	ENSMUSG00000018411	ENSMUST00000106993	protein_coding	-	-	-	-	-	-	-	-	878	1	-	5	A2	-
Mapt		11	104329313	104329313	T	downstream_gene_variant	MODIFIER	ENSMUSG00000018411	ENSMUST00000126820	processed_transcript	-	-	-	-	-	-	-	-	1103	1	-	2	-	-
Mapt		11	104329313	104329313	T	downstream_gene_variant	MODIFIER	ENSMUSG00000018411	ENSMUST00000144836	processed_transcript	-	-	-	-	-	-	-	-	1072	1	-	3	-	-
Kansl1		11	104329313	104329313	T	downstream_gene_variant	MODIFIER	ENSMUSG00000018412	ENSMUST00000018556	protein_coding	-	-	-	-	-	-	-	-	4188	-1	-	1	P2	-
Kansl1		11	104329313	104329313	T	downstream_gene_variant	MODIFIER	ENSMUSG00000018412	ENSMUST00000106971	protein_coding	-	-	-	-	-	-	-	-	4232	-1	-	5	A2	-
Kansl1		11	104329313	104329313	T	downstream_gene_variant	MODIFIER	ENSMUSG00000018412	ENSMUST00000106972	protein_coding	-	-	-	-	-	-	-	-	4188	-1	-	5	A2	-
Kansl1		11	104329313	104329313	T	downstream_gene_variant	MODIFIER	ENSMUSG00000018412	ENSMUST00000106977	protein_coding	-	-	-	-	-	-	-	-	3916	-1	-	1	P2	-
	6N	12	73123829		A>G
-		12	73123829	73123829	G	regulatory_region_variant	MODIFIER	-	ENSMUSR00000061355	promoter	-	-	-	-	-	-	-	rs29193059	-	-	-	-	-	-
Mnat1		12	73123829	73123829	G	5_prime_UTR_variant	MODIFIER	ENSMUSG00000021103	ENSMUST00000021523	protein_coding	1/8	-	113	-	-	-	-	rs29193059	-	1	-	1	P1	-
Mnat1		12	73123829	73123829	G	5_prime_UTR_variant	MODIFIER	ENSMUSG00000021103	ENSMUST00000187549	protein_coding	1/7	-	113	-	-	-	-	rs29193059	-	1	-	5	-	-
Mnat1		12	73123829	73123829	G	5_prime_UTR_variant,NMD_transcript_variant	MODIFIER	ENSMUSG00000021103	ENSMUST00000189644	nonsense_mediated_decay	1/7	-	113	-	-	-	-	rs29193059	-	1	-	1	-	-
	6Jnnt	13	21388657		G>A
Zkscan3		13	21388657	21388657	A	synonymous_variant	LOW	ENSMUSG00000021327	ENSMUST00000070785	protein_coding	6/6	-	907	804	268	Y	taC/taT	rs51673724	-	-1	-	1	P1	-
Zkscan3		13	21388657	21388657	A	downstream_gene_variant	MODIFIER	ENSMUSG00000021327	ENSMUST00000116433	protein_coding	-	-	-	-	-	-	-	rs51673724	4575	-1	-	1	-	-
Zkscan3		13	21388657	21388657	A	synonymous_variant	LOW	ENSMUSG00000021327	ENSMUST00000116434	protein_coding	6/6	-	946	804	268	Y	taC/taT	rs51673724	-	-1	-	1	P1	-
Zkscan3		13	21388657	21388657	A	downstream_gene_variant	MODIFIER	ENSMUSG00000021327	ENSMUST00000117721	protein_coding	-	-	-	-	-	-	-	rs51673724	636	-1	-	1	-	-
Zkscan3		13	21388657	21388657	A	non_coding_transcript_exon_variant	MODIFIER	ENSMUSG00000021327	ENSMUST00000145631	processed_transcript	5/5	-	384	-	-	-	-	rs51673724	-	-1	-	5	-	-
Zkscan3		13	21388657	21388657	A	synonymous_variant	LOW	ENSMUSG00000021327	ENSMUST00000223831	protein_coding	5/5	-	447	303	101	Y	taC/taT	rs51673724	-	-1	-	-	-	-
Zkscan3		13	21388657	21388657	A	downstream_gene_variant	MODIFIER	ENSMUSG00000021327	ENSMUST00000224820	protein_coding	-	-	-	-	-	-	-	rs51673724	609	-1	-	-	-	-
	6N	13	73328436		A>G
-		13	73328436	73328436	G	regulatory_region_variant	MODIFIER	-	ENSMUSR00000076638	promoter	-	-	-	-	-	-	-	rs50934341	-	-	-	-	-	-
Ndufs6		13	73328436	73328436	G	missense_variant	MODERATE	ENSMUSG00000021606	ENSMUST00000022097	protein_coding	1/4	-	107	11	4	V/A	gTg/gCg	rs50934341	-	-1	-	1	P1	tolerated(0.7)
Ndufs6		13	73328436	73328436	G	missense_variant,NMD_transcript_variant	MODERATE	ENSMUSG00000021606	ENSMUST00000147407	nonsense_mediated_decay	1/4	-	17	11	4	V/A	gTg/gCg	rs50934341	-	-1	-	1	-	tolerated_low_confidence(1)
Ndufs6		13	73328436	73328436	G	missense_variant	MODERATE	ENSMUSG00000021606	ENSMUST00000222930	protein_coding	1/4	-	20	11	4	V/A	gTg/gCg	rs50934341	-	-1	-	3	-	tolerated(1)
Ndufs6		13	73328436	73328436	G	missense_variant	MODERATE	ENSMUSG00000021606	ENSMUST00000223293	protein_coding	1/3	-	27	11	4	V/A	gTg/gCg	rs50934341	-	-1	-	2	-	tolerated(0.81)
Mrpl36		13	73328436	73328436	G	upstream_gene_variant	MODIFIER	ENSMUSG00000021607	ENSMUST00000022098	protein_coding	-	-	-	-	-	-	-	rs50934341	2552	1	-	1	P1	-
Mrpl36		13	73328436	73328436	G	upstream_gene_variant	MODIFIER	ENSMUSG00000021607	ENSMUST00000221730	protein_coding	-	-	-	-	-	-	-	rs50934341	77	1	-	3	P1	-
Mrpl36		13	73328436	73328436	G	upstream_gene_variant	MODIFIER	ENSMUSG00000021607	ENSMUST00000222030	protein_coding	-	-	-	-	-	-	-	rs50934341	2590	1	-	3	P1	-
	6N	13	93063579		C>G
-		13	93063579	93063579	G	regulatory_region_variant	MODIFIER	-	ENSMUSR00000342161	promoter_flanking_region	-	-	-	-	-	-	-	rs46190260	-	-	-	-	-	-
Cmya5		13	93063579	93063579	G	missense_variant	MODERATE	ENSMUSG00000047419	ENSMUST00000062122	protein_coding	9/13	-	10458	10240	3414	A/P	Gct/Cct	rs46190260	-	-1	-	1	P1	tolerated(1)
	6N	13	119477808		C>A
Gm9752		13	119477808	119477808	A	upstream_gene_variant	MODIFIER	ENSMUSG00000025450	ENSMUST00000048965	processed_transcript	-	-	-	-	-	-	-	rs242991609	1047	-1	-	1	-	-
4833420G17Rik		13	119477808	119477808	A	missense_variant	MODERATE	ENSMUSG00000062822	ENSMUST00000026519	protein_coding	9/13	-	1896	1451	484	T/K	aCa/aAa	rs242991609	-	1	-	1	P1	deleterious(0)
4833420G17Rik		13	119477808	119477808	A	missense_variant	MODERATE	ENSMUSG00000062822	ENSMUST00000224312	protein_coding	10/14	-	2737	1451	484	T/K	aCa/aAa	rs242991609	-	1	-	-	P1	deleterious(0)
4833420G17Rik		13	119477808	119477808	A	missense_variant	MODERATE	ENSMUSG00000062822	ENSMUST00000225186	protein_coding	10/14	-	1955	1451	484	T/K	aCa/aAa	rs242991609	-	1	-	-	P1	deleterious(0)
4833420G17Rik		13	119477808	119477808	A	3_prime_UTR_variant,NMD_transcript_variant	MODIFIER	ENSMUSG00000062822	ENSMUST00000225726	nonsense_mediated_decay	9/13	-	2126	-	-	-	-	rs242991609	-	1	-	-	-	-
	6N	13	119477809		A>G
Gm9752		13	119477809	119477809	G	upstream_gene_variant	MODIFIER	ENSMUSG00000025450	ENSMUST00000048965	processed_transcript	-	-	-	-	-	-	-	rs256325406	1048	-1	-	1	-	-
4833420G17Rik		13	119477809	119477809	G	synonymous_variant	LOW	ENSMUSG00000062822	ENSMUST00000026519	protein_coding	9/13	-	1897	1452	484	T	acA/acG	rs256325406	-	1	-	1	P1	-
4833420G17Rik		13	119477809	119477809	G	synonymous_variant	LOW	ENSMUSG00000062822	ENSMUST00000224312	protein_coding	10/14	-	2738	1452	484	T	acA/acG	rs256325406	-	1	-	-	P1	-
4833420G17Rik		13	119477809	119477809	G	synonymous_variant	LOW	ENSMUSG00000062822	ENSMUST00000225186	protein_coding	10/14	-	1956	1452	484	T	acA/acG	rs256325406	-	1	-	-	P1	-
4833420G17Rik		13	119477809	119477809	G	3_prime_UTR_variant,NMD_transcript_variant	MODIFIER	ENSMUSG00000062822	ENSMUST00000225726	nonsense_mediated_decay	9/13	-	2127	-	-	-	-	rs256325406	-	1	-	-	-	-
	6N	14	70586204		G>T
Fam160b2		14	70586204	70586204	T	missense_variant	MODERATE	ENSMUSG00000022095	ENSMUST00000022690	protein_coding	14/17	-	1774	1725	575	S/R	agC/agA	rs248157600	-	-1	-	5	P1	tolerated(0.27)
Nudt18		14	70586204	70586204	T	downstream_gene_variant	MODIFIER	ENSMUSG00000045211	ENSMUST00000089049	protein_coding	-	-	-	-	-	-	-	rs248157600	3633	1	-	1	P1	-
Nudt18		14	70586204	70586204	T	downstream_gene_variant	MODIFIER	ENSMUSG00000045211	ENSMUST00000228554	protein_coding	-	-	-	-	-	-	-	rs248157600	3516	1	-	-	-	-
	6Jnnt	14	75316039		G>A
Zc3h13		14	75316039	75316039	A	missense_variant	MODERATE	ENSMUSG00000022000	ENSMUST00000022577	protein_coding	8/19	-	1204	905	302	R/Q	cGg/cAg	-	-	1	-	5	P2	-
Zc3h13		14	75316039	75316039	A	intron_variant,non_coding_transcript_variant	MODIFIER	ENSMUSG00000022000	ENSMUST00000226417	processed_transcript	-	1/1	-	-	-	-	-	-	-	1	-	-	-	-
Zc3h13		14	75316039	75316039	A	missense_variant	MODERATE	ENSMUSG00000022000	ENSMUST00000227049	protein_coding	8/19	-	1194	905	302	R/Q	cGg/cAg	-	-	1	-	-	A2	-
	6J 6Jnnt	16	11144244		A>G		AC=1
-		16	11144244	11144244	G	regulatory_region_variant	MODIFIER	-	ENSMUSR00000580529	promoter_flanking_region	-	-	-	-	-	-	-	-	-	-	-	-	-	-
-		16	11144244	11144244	G	regulatory_region_variant	MODIFIER	-	ENSMUSR00000580529	promoter_flanking_region	-	-	-	-	-	-	-	-	-	-	-	-	-	-
Zc3h7a		16	11144244	11144244	G	intron_variant	MODIFIER	ENSMUSG00000037965	ENSMUST00000037633	protein_coding	-	19/22	-	-	-	-	-	-	-	-1	-	1	P1	-
Zc3h7a		16	11144244	11144244	G	downstream_gene_variant	MODIFIER	ENSMUSG00000037965	ENSMUST00000128083	protein_coding	-	-	-	-	-	-	-	-	4269	-1	cds_end_NF	1	-	-
Zc3h7a		16	11144244	11144244	G	downstream_gene_variant	MODIFIER	ENSMUSG00000037965	ENSMUST00000138185	protein_coding	-	-	-	-	-	-	-	-	966	-1	cds_end_NF	1	-	-
Zc3h7a		16	11144244	11144244	G	upstream_gene_variant	MODIFIER	ENSMUSG00000037965	ENSMUST00000138282	retained_intron	-	-	-	-	-	-	-	-	3353	-1	-	2	-	-
Zc3h7a		16	11144244	11144244	G	intron_variant,NMD_transcript_variant	MODIFIER	ENSMUSG00000037965	ENSMUST00000140755	nonsense_mediated_decay	-	20/21	-	-	-	-	-	-	-	-1	-	1	-	-
Zc3h7a		16	11144244	11144244	G	downstream_gene_variant	MODIFIER	ENSMUSG00000037965	ENSMUST00000140775	retained_intron	-	-	-	-	-	-	-	-	3118	-1	-	2	-	-
Zc3h7a		16	11144244	11144244	G	intron_variant,NMD_transcript_variant	MODIFIER	ENSMUSG00000037965	ENSMUST00000140898	nonsense_mediated_decay	-	5/6	-	-	-	-	-	-	-	-1	cds_start_NF	3	-	-
Zc3h7a		16	11144244	11144244	G	upstream_gene_variant	MODIFIER	ENSMUSG00000037965	ENSMUST00000143121	retained_intron	-	-	-	-	-	-	-	-	2337	-1	-	3	-	-
Zc3h7a		16	11144244	11144244	G	downstream_gene_variant	MODIFIER	ENSMUSG00000037965	ENSMUST00000143926	retained_intron	-	-	-	-	-	-	-	-	1152	-1	-	2	-	-
Zc3h7a		16	11144244	11144244	G	intron_variant	MODIFIER	ENSMUSG00000037965	ENSMUST00000037633	protein_coding	-	19/22	-	-	-	-	-	-	-	-1	-	1	P1	-
Zc3h7a		16	11144244	11144244	G	downstream_gene_variant	MODIFIER	ENSMUSG00000037965	ENSMUST00000128083	protein_coding	-	-	-	-	-	-	-	-	4269	-1	cds_end_NF	1	-	-
Zc3h7a		16	11144244	11144244	G	downstream_gene_variant	MODIFIER	ENSMUSG00000037965	ENSMUST00000138185	protein_coding	-	-	-	-	-	-	-	-	966	-1	cds_end_NF	1	-	-
Zc3h7a		16	11144244	11144244	G	upstream_gene_variant	MODIFIER	ENSMUSG00000037965	ENSMUST00000138282	retained_intron	-	-	-	-	-	-	-	-	3353	-1	-	2	-	-
Zc3h7a		16	11144244	11144244	G	intron_variant,NMD_transcript_variant	MODIFIER	ENSMUSG00000037965	ENSMUST00000140755	nonsense_mediated_decay	-	20/21	-	-	-	-	-	-	-	-1	-	1	-	-
Zc3h7a		16	11144244	11144244	G	downstream_gene_variant	MODIFIER	ENSMUSG00000037965	ENSMUST00000140775	retained_intron	-	-	-	-	-	-	-	-	3118	-1	-	2	-	-
Zc3h7a		16	11144244	11144244	G	intron_variant,NMD_transcript_variant	MODIFIER	ENSMUSG00000037965	ENSMUST00000140898	nonsense_mediated_decay	-	5/6	-	-	-	-	-	-	-	-1	cds_start_NF	3	-	-
Zc3h7a		16	11144244	11144244	G	upstream_gene_variant	MODIFIER	ENSMUSG00000037965	ENSMUST00000143121	retained_intron	-	-	-	-	-	-	-	-	2337	-1	-	3	-	-
Zc3h7a		16	11144244	11144244	G	downstream_gene_variant	MODIFIER	ENSMUSG00000037965	ENSMUST00000143926	retained_intron	-	-	-	-	-	-	-	-	1152	-1	-	2	-	-
Gm23935		16	11144244	11144244	G	downstream_gene_variant	MODIFIER	ENSMUSG00000076258	ENSMUST00000102303	miRNA	-	-	-	-	-	-	-	-	63	1	-	-	-	-
Gm23935		16	11144244	11144244	G	downstream_gene_variant	MODIFIER	ENSMUSG00000076258	ENSMUST00000102303	miRNA	-	-	-	-	-	-	-	-	63	1	-	-	-	-
	6N	16	35291544		G>A
Adcy5		16	35291544	35291544	A	missense_variant	MODERATE	ENSMUSG00000022840	ENSMUST00000114913	protein_coding	15/21	-	3992	2770	924	V/M	Gtg/Atg	rs258334795	-	1	-	1	P1	deleterious(0.03)
AC171205.1		16	35291544	35291544	A	downstream_gene_variant	MODIFIER	ENSMUSG00000116766	ENSMUST00000231960	TEC	-	-	-	-	-	-	-	rs258334795	4994	1	-	-	-	-
	6N	16	85861965		C>T
Adamts5		16	85861965	85861965	T	3_prime_UTR_variant	MODIFIER	ENSMUSG00000022894	ENSMUST00000023611	protein_coding	8/8	-	4999	-	-	-	-	rs254910259	-	-1	-	1	P1	-
	6N	16	94468834		C>G
Ttc3		16	94468834	94468834	G	3_prime_UTR_variant	MODIFIER	ENSMUSG00000040785	ENSMUST00000117648	protein_coding	46/46	-	7029	-	-	-	-	rs239208134	-	1	-	5	P1	-
Ttc3		16	94468834	94468834	G	downstream_gene_variant	MODIFIER	ENSMUSG00000040785	ENSMUST00000129536	retained_intron	-	-	-	-	-	-	-	rs239208134	617	1	-	2	-	-
Ttc3		16	94468834	94468834	G	downstream_gene_variant	MODIFIER	ENSMUSG00000040785	ENSMUST00000154196	nonsense_mediated_decay	-	-	-	-	-	-	-	rs239208134	840	1	cds_start_NF	5	-	-
Ttc3		16	94468834	94468834	G	3_prime_UTR_variant	MODIFIER	ENSMUSG00000040785	ENSMUST00000231569	protein_coding	36/36	-	5864	-	-	-	-	rs239208134	-	1	-	-	-	-
Ttc3		16	94468834	94468834	G	downstream_gene_variant	MODIFIER	ENSMUSG00000040785	ENSMUST00000231915	nonsense_mediated_decay	-	-	-	-	-	-	-	rs239208134	595	1	-	-	-	-
Ttc3		16	94468834	94468834	G	3_prime_UTR_variant	MODIFIER	ENSMUSG00000040785	ENSMUST00000232395	protein_coding	46/46	-	7498	-	-	-	-	rs239208134	-	1	-	-	P1	-
Ttc3		16	94468834	94468834	G	3_prime_UTR_variant	MODIFIER	ENSMUSG00000040785	ENSMUST00000232660	protein_coding	45/45	-	7789	-	-	-	-	rs239208134	-	1	-	-	P1	-
	6N	18	84947472		G>A
Timm21		18	84947472	84947472	A	3_prime_UTR_variant	MODIFIER	ENSMUSG00000024645	ENSMUST00000025547	protein_coding	6/6	-	1137	-	-	-	-	rs29882288	-	-1	-	1	P1	-
Fbxo15		18	84947472	84947472	A	intron_variant	MODIFIER	ENSMUSG00000034391	ENSMUST00000037718	protein_coding	-	1/9	-	-	-	-	-	rs29882288	-	1	-	1	P2	-
Fbxo15		18	84947472	84947472	A	upstream_gene_variant	MODIFIER	ENSMUSG00000034391	ENSMUST00000223789	processed_transcript	-	-	-	-	-	-	-	rs29882288	4644	1	-	-	-	-
Fbxo15		18	84947472	84947472	A	intron_variant	MODIFIER	ENSMUSG00000034391	ENSMUST00000224467	protein_coding	-	1/9	-	-	-	-	-	rs29882288	-	1	-	-	A2	-
Fbxo15		18	84947472	84947472	A	intron_variant,NMD_transcript_variant	MODIFIER	ENSMUSG00000034391	ENSMUST00000225445	nonsense_mediated_decay	-	1/9	-	-	-	-	-	rs29882288	-	1	-	-	-	-
	6N	19	21394223		G>A
Gda		19	21394223	21394223	A	3_prime_UTR_variant	MODIFIER	ENSMUSG00000058624	ENSMUST00000087600	protein_coding	14/14	-	2512	-	-	-	-	-	-	-1	-	1	P1	-
Gda		19	21394223	21394223	A	3_prime_UTR_variant	MODIFIER	ENSMUSG00000058624	ENSMUST00000121725	protein_coding	14/14	-	2265	-	-	-	-	-	-	-1	-	1	-	-
	6N	19	55068728		C>A			but het
Gpam		19	55068728	55068728	A	downstream_gene_variant	MODIFIER	ENSMUSG00000024978	ENSMUST00000061856	protein_coding	-	-	-	-	-	-	-	-	1006	-1	-	1	P1	-
	6N	X	157445480		T>A
Sms		X	157445480	157445480	A	3_prime_UTR_variant	MODIFIER	ENSMUSG00000071708	ENSMUST00000112529	protein_coding	11/11	-	2092	-	-	-	-	rs212226666	-	-1	-	1	P1	-
Sms		X	157445480	157445480	A	downstream_gene_variant	MODIFIER	ENSMUSG00000071708	ENSMUST00000145477	nonsense_mediated_decay	-	-	-	-	-	-	-	rs212226666	216	-1	-	5	-	-
